# Supplementary material for: Genome-Wide Characterization and Expression Analysis of HD-ZIP Gene Family in Dendrobium officinale
Source: Front Genet. 2022 Mar 18;13:797014. doi: 10.3389/fgene.2022.797014 (PMC8971680; doi:10.3389/fgene.2022.797014)
Supplement: Supplementary file 3 [file DataSheet1.XLSX]

## Sheet: Table S1
Table S1. Primers used in this study
Gene ID	Forward primer (5'-3')	Reverse primer (5'-3')
GAPDH	GACTGGTCCAAGAGGTGCTC	TAAGCCCCTTAGTTGCCACG
Dohdz9	GGCAATGTTGGGGAAGAGGA	CATCTTGCGCTCTGGCTCTA
Dohdz12	CCCTCAAGACCTCACAACCC	TTGAAGTTTGGTTGGCAGCG
Dohdz5	AGTAGGAGGAGGAACCGGC	GCCGCATACATTCCATCCCC

## Sheet: Table S2
Table S2. Characteristics of cis-acting regulatory elements in the promoter region of HD-ZIP genes in Dendrobium officinale
Element	Descripition	Total	Dohdz1	Dohdz2	Dohdz3	Dohdz4	Dohdz5	Dohdz6	Dohdz7	Dohdz8	Dohdz9	Dohdz10	Dohdz11	Dohdz12	Dohdz13	Dohdz14	Dohdz15	Dohdz16	Dohdz17	Dohdz18	Dohdz19	Dohdz20	Dohdz21	Dohdz22	Dohdz23	Dohdz24	Dohdz25	Dohdz26	Dohdz27	Dohdz28	Dohdz29	Dohdz30	Dohdz31	Dohdz32	Dohdz33	Dohdz34	Dohdz35	Dohdz36	Dohdz37
MRE	MYB binding site involved in light responsiveness	16							1						1		1	2				1	1						1	1		1	1	3			1	1		16
MBS	MYB binding site involved in drought-inducibility	31	1	1	10				1			1		2	1			1	2					1			1	1	1		3	1	1	1	1					31
ARE	cis-acting regulatory element essential for the anaerobic induction	48	4		3	2	3	2	1	1		2	1		2			1	2	1	1	2	2	3	1	3	2	2	1		1	2			2			1		48
TATC-box	cis-acting element involved in gibberellin-responsiveness	11	1	1		1	1		1	1									1					1	2		1													11
CCAAT-box	MYBHv1 binding site	11	2	1												1						1		2	1		1								1			1		11
ABRE	cis-acting element involved in the abscisic acid responsiveness	62	1	5	2	6	2	2	1	3				4		3	1	1	2	1		3	2	3	1	1	2	2	1		1	1		4				2	5	62
G-Box	cis-acting regulatory element involved in light responsiveness	69	1	5	2	6	3	2	2	2			2	4		5	2	2	1	1		3	3	4	1	1	1	2	2		1	1		6				1	3	69
LTR	cis-acting element involved in low-temperature responsiveness	25	1	1	1		1		1	1	2		6	1		1	1			1	1			1	1		1							1	1			1		25
CAT-box	cis-acting regulatory element related to meristem expression	22		1	1		1	2				1		2	1	1								4	1	1		1			1	1	2			1				22
TC-rich repeats	cis-acting element involved in defense and stress responsiveness	16		1						1				1			2	1			1	1							2		1	1			2				2	16
A-box	cis-acting regulatory element	14		1							1		1		1	1				2				3													1		3	14
TGA-element	auxin-responsive element	13		2	1		1					1		1									1	1		1	1				1	1						1		13
HD-Zip 1	element involved in differentiation of the palisade mesophyll cells	3							1							1						1																		3
HD-Zip 3	protein binding site	1																															1							1

## Sheet: Table S3
	Table S2. FPKM values of these 37 HD-zip genes under cold stress and in different tissues in D. officinale.
GeneID	Cold1	Cold2	Cold3	CK1	CK2	CK3	column	sepal	the_white_part_of_root	green_root_tip	stem	leaf	lip	flower_buds
Dendrobium_GLEAN_10000075	3.43681	1.06934	2.42944	13.6622	9.81127	13.2561	3.35093	0.892584	8.31962	5.14098	0.884347	1.55067	1.47306	2.86108
Dendrobium_GLEAN_10000102	2.62534	0.226207	0	4.51574	0.902375	6.35321	0	0	0	0	1.87073	0	0.259673	0.504357
Dendrobium_GLEAN_10000105	0	0	0.212094	0	0	0	0	0	0	0	0	0	0	0
Dendrobium_GLEAN_10000118	0	0	0	0	0	0	0.378054	0	0	0	0	0	0	0.403486
Dendrobium_GLEAN_10000119	0	0	0	0	0	0	0	0	0	0	0.194556	0	0	0
Dendrobium_GLEAN_10000139	41.1079	23.9277	33.6903	19.4678	17.4459	12.0735	15.5422	13.0073	17.3349	14.5002	12.4716	23.3263	4.84724	19.2777
Dendrobium_GLEAN_10000144	5.05622	3.0496	5.15507	3.26137	5.43096	4.21924	10.4665	7.04563	8.24467	9.22565	2.47699	6.99441	5.75128	9.47071
Dendrobium_GLEAN_10000164	0	0	0	0.640414	0	0	0.223395	0	0.899418	0.734425	0	0	0.491019	0
Dendrobium_GLEAN_10000168	14.6441	23.7413	21.2483	49.118	51.0131	50.1664	15.1048	11.2597	14.2958	29.1524	5.13165	4.91824	3.2209	12.2712
Dendrobium_GLEAN_10000176	0	0	0	0	0	0	0	0	0	0	0	0	0	0
Dendrobium_GLEAN_10000184	30.1787	32.2048	34.594	45.8238	39.8622	39.8165	56.7815	155.617	82.1265	95.9506	104.125	41.4013	305.719	76.3881
Dendrobium_GLEAN_10000196	114.121	81.4025	90.6562	37.4047	42.1481	57.6655	132.436	39.0999	5.03435	3.09802	16.1413	94.0202	56.163	212.83
Dendrobium_GLEAN_10000198	0	0	0	0	0	0	0	0	0	0	0	0	0	0
Dendrobium_GLEAN_10000203	0.97235	0.217829	1.23722	12.6106	14.3377	8.64945	16.1548	15.6822	1.14509	1.49605	0	1.12813	5.25117	0.242839
Dendrobium_GLEAN_10000217	20.7006	23.3563	17.6237	17.907	16.2038	19.5056	5.30363	5.12112	2.66914	3.87466	6.29859	10.5184	7.18866	6.60381
Dendrobium_GLEAN_10000226	0.375049	1.2603	0.795353	1.67727	0.62844	1.62742	3.29109	0.876645	2.42923	1.68306	0.217139	0	1.68788	3.51249
Dendrobium_GLEAN_10000227	0	0	0	0	0	0	0	0	0	0	0	0	27.5156	0
Dendrobium_GLEAN_10000233	0.159112	0	0	0	0	0	0	0	1.87379	20.6047	0	0.184603	0.204591	0.198686
Dendrobium_GLEAN_10000235	20.5949	21.4699	21.405	18.6943	18.4505	15.4842	66.5631	75.783	96.7748	43.6615	78.3892	70.7371	44.8353	99.3045
Dendrobium_GLEAN_10000236	0.73053	0.20457	0	0.20419	0.204015	0	11.1115	0	3.87141	3.51247	0.422949	0	0.234835	1.82446
Dendrobium_GLEAN_10000266	13.9072	11.4448	21.0661	14.5968	11.7309	9.8525	10.6264	21.229	20.3888	25.4733	9.85928	13.1717	17.1525	26.2266
Dendrobium_GLEAN_10000273	6.20081	6.49752	5.72654	4.69637	2.68134	2.38689	1.87227	2.33772	5.18236	4.35992	2.08453	3.24902	2.0576	16.9848
Dendrobium_GLEAN_10000290	0	0	0	0	0	0	0	0	0	0	0	0	0	0
Dendrobium_GLEAN_10000292	0	0.588138	0	0.195682	0	0	0	0	0	0	0	0	0	0.874219
Dendrobium_GLEAN_10000293	25.4151	20.9555	24.7027	59.7899	27.4049	30.0594	15.281	12.3762	40.9462	31.2285	100.752	64.093	11.574	10.7992
Dendrobium_GLEAN_10000301	1.88301	1.94694	0.921513	2.26721	4.69235	9.11356	8.13467	7.27917	3.58216	1.67145	3.35442	5.71379	3.53872	5.96881
Dendrobium_GLEAN_10000302	0	0	0	0	0	0	0	0	0	0	0	0	0	0
Dendrobium_GLEAN_10000303	18.2024	10.4558	12.3722	13.7412	11.4702	14.5142	29.8522	40.5464	27.8486	17.7531	26.6614	14.8011	30.4068	26.6151
Dendrobium_GLEAN_10000304	58.3634	57.6828	59.5291	48.0926	48.9538	58.2742	90.7329	61.8372	63.262	73.2777	57.2912	72.6343	71.4102	71.1144
Dendrobium_GLEAN_10000331	38.318	42.0227	37.2298	36.5671	42.267	34.0889	144.064	91.8135	87.041	95.3818	54.3941	48.7353	56.2797	88.0893
Dendrobium_GLEAN_10000334	0	0	0	0	0	0	0.166037	1.82437	0	0.727809	0	0.164646	0.182473	0
Dendrobium_GLEAN_10000339	6.60086	4.92916	4.66607	4.02546	5.36268	5.20775	18.9567	9.11711	13.8982	16.9267	7.41167	9.28291	11.574	11.24
Dendrobium_GLEAN_10000344	0	0	0	0	0	0	0	0	0	0	0	0	0	0
Dendrobium_GLEAN_10000345	0	0	0	0	0	0	0	1.26962	0	0.464292	0	0	0	0
Dendrobium_GLEAN_10000352	0.328168	0	0	0.183452	0	0	1.53584	0.575298	1.35264	0.420764	0	0	0.210985	2.66364
Dendrobium_GLEAN_10000377	0	0	0	0	0	0	0	0	0	0	0	0	0	0.213224
Dendrobium_GLEAN_10000379	16.0284	22.2873	16.8001	14.6247	14.6121	9.99294	74.7982	35.7425	20.3947	12.2834	213.756	42.3227	10.1865	110.658
Dendrobium_GLEAN_10000384	3.94683	2.68412	2.54086	0.630385	0.629845	1.07039	27.3772	11.5317	17.928	6.32559	1.30575	0.163541	21.9311	15.8416
Dendrobium_GLEAN_10000385	0	0	0	0	0	0	0	0	0	0	0	0	0	0
Dendrobium_GLEAN_10000389	6.3296	8.37895	5.49121	13.8318	16.0697	13.4207	36.6919	69.2669	15.9246	88.5334	25.9853	5.67465	64.3705	9.34097
Dendrobium_GLEAN_10000399	21.1937	24.381	19.4355	13.0217	16.6365	17.3986	39.3176	19.1906	31.0299	27.1737	30.51	24.3676	31.1797	37.9093
Dendrobium_GLEAN_10000423	0.496128	0.18524	0	0.184896	0.554214	0.358802	0	0.193276	0.779023	0.212039	0	0.767484	0	0.619525
Dendrobium_GLEAN_10000426	86.6892	176.52	132.125	100.862	120.93	85.4779	69.9272	22.7339	49.468	53.4964	109.52	126.417	50.2058	61.43
Dendrobium_GLEAN_10000429	135.934	2.61395	6.18608	0.652273	4.56201	2.10962	7.7361	6.59107	0.229018	0	0	7.89692	0.750168	22.0983
Dendrobium_GLEAN_10000436	0	0	0	0	0	0	0	0	0	0	0	0	0	0.7624
Dendrobium_GLEAN_10000437	1.41592	1.05733	0.250223	0	0.790845	0.255999	0	0	3.61283	18.4569	0	0	0.303439	0
Dendrobium_GLEAN_10000444	19.1275	15.7537	12.5268	9.64433	10.893	10.5782	8.55684	8.32813	6.1835	8.41529	23.451	37.4217	7.23376	14.9866
Dendrobium_GLEAN_10000446	2.18779	1.47034	0.463956	3.91364	4.07322	2.05688	27.8158	4.77284	4.12233	5.42319	57.4212	1.52298	2.43804	23.3125
Dendrobium_GLEAN_10000448	1.24461	1.56837	0.494886	0.347879	0.521372	1.35016	2.18431	0	0	0	0	1.80501	0	0.194271
Dendrobium_GLEAN_10000449	25.7581	42.3903	34.4553	27.2478	25.2324	38.6897	140.254	129.677	77.7021	95.0134	56.8986	73.1029	101.91	92.7827
Dendrobium_GLEAN_10000453	2.10027	1.91145	0.695934	1.46761	1.61299	5.98078	1.22867	0.767064	0.463762	4.03934	2.43195	2.28447	1.51909	1.31133
Dendrobium_GLEAN_10000457	0.641305	0.89792	0.169999	2.86801	3.04465	4.69592	4.12685	17.9879	34.9297	9.86709	11.51	0.558037	14.4307	2.20223
Dendrobium_GLEAN_10000461	107.501	42.0983	83.8051	94.6998	145.864	83.6409	106.054	64.4334	37.4264	19.1337	7.19987	6.57285	30.3818	68.3271
Dendrobium_GLEAN_10000464	7.9787	4.46853	5.22534	3.01722	3.01464	2.67297	10.5707	19.8837	6.90894	5.26543	4.48349	7.89566	5.884	24.3219
Dendrobium_GLEAN_10000469	0	0.331345	0	0	0	0	0.692211	0	0	0.379281	0	0.343206	0	0
Dendrobium_GLEAN_10000475	10.2388	11.7628	8.62958	17.3179	6.15871	10.2528	23.0376	16.5686	31.845	13.8011	13.9837	10.6608	14.8533	35.7337
Dendrobium_GLEAN_10000478	23.8736	25.895	24.3527	23.8197	29.0318	18.1943	13.0823	15.1868	15.6589	12.5927	30.9681	13.3233	13.7944	23.019
Dendrobium_GLEAN_10000481	52.7986	49.3382	57.5305	73.0546	53.4406	70.2504	120.137	71.2517	100.654	75.1766	116.193	56.8578	79.5178	80.501
Dendrobium_GLEAN_10000486	28.4468	17.2719	18.0414	48.4499	55.239	54.2199	40.7484	67.1133	53.2251	53.517	30.7842	26.8352	65.2931	49.1333
Dendrobium_GLEAN_10000491	2.07069	1.32538	0.31366	0	0	0.16045	87.5647	25.4104	1.91601	2.27568	10.9609	2.40244	6.27605	23.6409
Dendrobium_GLEAN_10000494	10.6764	10.7825	10.0214	13.3064	14.6636	15.1893	12.6963	13.2958	21.4361	22.6652	9.52516	5.88884	22.9551	9.39786
Dendrobium_GLEAN_10000496	0	0	0	0	0	0	0	0	0	0	0	0	7.92393	0
Dendrobium_GLEAN_10000500	3.81868	3.20803	3.0368	2.34818	1.9196	2.27839	3.12753	8.92584	1.79884	5.63059	0.66326	1.32914	0.982038	1.19212
Dendrobium_GLEAN_10000519	0	0	0.140949	0	0	0	0.311057	1.39819	0.156544	0.170436	1.23137	0	0.854621	5.14572
Dendrobium_GLEAN_10000523	0	0	0	0	0	0	0	0	0	0	0	0	0	0
Dendrobium_GLEAN_10000529	0	0	0	0.221527	0	0	0	0.463133	0	0.254046	0	0	0.254774	2.22678
Dendrobium_GLEAN_10000549	0.139091	0	0.147483	0	0.155376	0.150887	0.325477	0	0	0	0	0	0	0.347372
Dendrobium_GLEAN_10000553	12.3349	10.6425	13.6094	8.38637	7.44817	4.15897	4.09558	3.11696	4.51494	3.63327	11.0017	10.2499	2.35767	6.66072
Dendrobium_GLEAN_10000560	5.97326	9.9282	8.78537	9.47891	5.81162	9.61523	8.5669	5.85502	8.62286	11.8586	14.0563	8.94225	13.6269	15.8803
Dendrobium_GLEAN_10000561	0	0	0	0	0	0	0	0	0	0	0	0	0	0
Dendrobium_GLEAN_10000566	276.706	102.781	178.592	236.414	71.2964	301.5	1031.37	1293.31	761.951	821.986	1162.14	461.566	1813.6	676.289
Dendrobium_GLEAN_10000567	0	0	0	0	0	0.212934	0	0	0	0.503344	0	0.227735	0	0.245108
Dendrobium_GLEAN_10000578	29.5948	40.9914	37.7913	32.1986	29.8604	146.197	202.359	222.588	17.0515	15.9125	7.36956	1.29222	224.027	10.9277
Dendrobium_GLEAN_10000579	0	0	0	0	0	0	0	0.133402	0	0	0	0	10.7144	0.142536
Dendrobium_GLEAN_10000592	2.0391	1.37042	1.51349	1.36787	0.227784	0.884812	10.4974	4.52791	5.52313	2.61446	2.83335	3.31211	8.39022	14.7684
Dendrobium_GLEAN_10000599	275.733	11.0074	246.195	4.52402	1.72196	2.92637	4.5089	15.0879	36.9875	60.0342	32.1286	0.447113	1.98209	2.88733
Dendrobium_GLEAN_10000603	0	0	0	0.209659	0.41896	0.203428	0.219406	0	0	0.240437	1.08569	0	0	0.468332
Dendrobium_GLEAN_10000607	8.04951	9.12002	9.61431	16.3442	18.294	18.3676	13.5317	16.0036	10.6781	15.7777	15.4274	7.51425	16.8936	22.4139
Dendrobium_GLEAN_10000612	17.6423	16.7815	12.9165	17.22	20.8027	16.1006	5.07852	6.54561	18.6329	20.6455	14.7539	7.63519	10.0823	17.8341
Dendrobium_GLEAN_10000617	12.3715	15.7911	9.45708	18.9785	8.67763	4.99373	9.08882	9.75117	9.14819	19.5511	11.3269	6.34226	8.8787	19.4005
Dendrobium_GLEAN_10000621	0.889947	1.19621	0.943639	0.596996	1.3918	1.35159	1.04125	1.2481	1.46727	0.456422	4.74025	6.40167	11.6721	1.1113
Dendrobium_GLEAN_10000623	0	0	0	0	0	0	0	0	0	0	0	0	0	0
Dendrobium_GLEAN_10000625	0	0	0	0	0	0	0	0	0	0	0	0	14.347	0.163916
Dendrobium_GLEAN_10000626	212.542	239.894	276.492	50.1056	26.7662	41.717	28.5537	13.8288	5.74804	18.3951	112.178	180.87	10.0797	34.3531
Dendrobium_GLEAN_10000634	30.7357	31.2717	32.0469	28.0637	27.4674	28.8967	97.9943	96.6875	99.8409	85.3844	38.852	55.8673	71.7965	65.2466
Dendrobium_GLEAN_10000642	6.88021	6.28699	5.95144	5.4656	4.6519	3.53543	1.27104	1.69283	8.31574	4.87506	4.19303	3.15099	3.95778	7.00883
Dendrobium_GLEAN_10000649	0.20391	0	0.216212	0.227979	0.227784	0.221203	0	0	0	0	0	0	0	1.27313
Dendrobium_GLEAN_10000652	0	0	0	0	0	0	0	1.53413	0	0.28051	0	0	0.281313	0
Dendrobium_GLEAN_10000655	2.22546	1.24639	1.17986	1.24407	1.70913	1.50887	11.5544	7.31505	38.8209	5.88513	0.644226	0	42.2081	120.191
Dendrobium_GLEAN_10000657	4.50059	5.04118	9.54424	4.19319	5.53027	2.60388	21.5896	12.0977	31.4475	25.7748	13.202	16.3611	17.7468	29.7859
Dendrobium_GLEAN_10000659	0	0.534671	0	0	0	0	0	0	0	3.87613	0	0	0	0
Dendrobium_GLEAN_10000662	0	0	0	0	0	0	0	0.277357	0	0.152141	0	0	0	0
Dendrobium_GLEAN_10000663	89.538	27.983	34.9286	14.3363	38.5267	21.8246	94.4139	313.156	586.066	85.8891	455.928	480.171	165.163	446.956
Dendrobium_GLEAN_10000669	4.50059	3.08072	2.65118	1.67727	1.95515	0.813711	7.89862	0.876645	6.1835	8.01456	3.1847	3.48109	1.286	6.24442
Dendrobium_GLEAN_10000672	1.69875	2.24876	0.982495	1.89927	1.03508	2.01034	1.08412	0.541457	4.36482	3.76213	3.93404	0.716695	1.39002	5.59243
Dendrobium_GLEAN_10000673	0	0	0	0	0	0	0	0	0	0	0	0	0	0
Dendrobium_GLEAN_10000674	0	0	0.162554	0.514201	0.342507	0.332612	0.179369	0.358337	5.23566	0.589684	0.177515	0	0	1.72291
Dendrobium_GLEAN_10000675	5.05622	4.35658	2.06203	5.00076	3.25858	1.6877	4.32311	2.0455	9.16074	4.7375	2.25181	2.70751	1.25028	7.28516
Dendrobium_GLEAN_10000683	3.67181	8.22571	8.25387	0.985252	0.164068	0.318656	0.515528	0.343301	0.172965	0	0.340134	31.3542	0.188853	1.10042
Dendrobium_GLEAN_10000689	23.6502	31.4333	17.4042	20.5219	9.66072	10.7218	0.826	2.47523	0	0	0.204366	8.39557	4.31189	6.39135
Dendrobium_GLEAN_10000691	0.181058	0	0.191982	0	0	0.196413	1.69472	4.44368	9.80831	1.16073	0.419303	0.210066	1.39686	0.226091
Dendrobium_GLEAN_10000699	0	0	0	0.286364	0	0.138926	0.449515	3.44243	1.05572	2.95561	0.74145	0	0.329342	0.159918
Dendrobium_GLEAN_10000708	14.329	20.2275	18.7317	43.8913	46.4849	45.142	19.2913	46.3393	21.4978	69.2098	179.328	133.453	47.7022	16.6674
Dendrobium_GLEAN_10000710	0.120016	0.268863	0.381769	0	0	0.260388	0.14042	0	2.12006	0.769398	0	0	0.30864	0.149866
Dendrobium_GLEAN_10000720	2.21082	3.55978	2.3442	1.69934	4.78496	2.24841	0.808338	0.484462	0.813618	1.24015	0.319994	0.48094	0	0.862716
Dendrobium_GLEAN_10000730	28.2729	17.8703	21.1992	10.1604	12.8588	9.63935	7.08851	7.78865	7.84829	5.43757	15.9012	26.945	4.41445	10.8437
Dendrobium_GLEAN_10000737	3.40045	5.15321	5.72654	4.02546	3.57512	4.77377	42.594	86.7294	8.0091	18.722	4.16907	14.3885	40.1232	48.2069
Dendrobium_GLEAN_10000738	56.2388	74.8539	62.2084	66.7583	58.3635	70.9879	130.179	84.9983	98.1183	115.06	77.3804	99.283	95.9719	116.177
Dendrobium_GLEAN_10000739	8.72842	0.407368	0.289219	3.55785	2.33602	0.59179	25.1054	31.6655	0	0.116575	0.315838	0	1.87055	187.333
Dendrobium_GLEAN_10000743	6.43437	5.30344	6.17893	4.34346	5.15345	3.68757	2.55678	3.83089	3.43131	5.60371	2.81151	1.40853	4.21481	4.39636
Dendrobium_GLEAN_10000744	0	0	0	0	0	0	0.496434	0	0.249838	0.544019	0	0	0	0
Dendrobium_GLEAN_10000749	0	0	0	0	0	0	0	0	0	0.445106	0.200988	0.201385	0	0
Dendrobium_GLEAN_10000751	0.567642	0.635825	0.802518	0	0.211367	0	8.41255	6.8552	1.33697	0.727809	0	0	5.59584	1.8902
Dendrobium_GLEAN_10000756	8.71812	5.77041	7.98354	3.98748	5.53343	10.5322	10.664	11.5783	3.26675	4.82688	14.2246	72.4132	6.36935	16.8246
Dendrobium_GLEAN_10000761	0.175023	0	0	0	0	0.379732	0	0.20455	0.206117	0	0	0	9.67716	0
Dendrobium_GLEAN_10000769	0	0.336079	0.477212	0.838637	0.335168	0.813711	0.175525	0.350658	0	0.192349	0	0	0.578701	0.749331
Dendrobium_GLEAN_10000770	0.325624	0.182368	0.172635	7.46322	10.1849	6.88816	10.8581	9.51397	0.766946	1.46126	1.31967	0.755585	16.5386	0.813227
Dendrobium_GLEAN_10000771	12.6016	11.5947	14.3164	13.7536	10.2226	17.5762	38.44	36.9944	19.7872	23.2743	35.9582	45.2542	27.006	32.2212
Dendrobium_GLEAN_10000780	0	0	0	0	0	0	0	0	2.84708	8.718	0	0	0	0
Dendrobium_GLEAN_10000788	3.38299	5.84191	5.08172	3.78231	2.67684	4.28154	7.2566	12.3554	6.474	6.50632	2.77471	3.27082	9.06243	8.0968
Dendrobium_GLEAN_10000791	0	0	0	0	0	0	0	0	0	0	0	0	0	0
Dendrobium_GLEAN_10000796	85.6423	97.9849	82.5932	112.166	87.0135	97.5505	152.212	124.16	186.345	175.692	240.834	103.385	143.945	190.97
Dendrobium_GLEAN_10000798	598.391	607.252	705.478	681.393	577.745	728.271	567.823	509.55	553.644	326.513	591.269	348.979	490.69	310.036
Dendrobium_GLEAN_10000801	0	0	0	0	0	0	0.150758	6.02357	0	2.80854	2.83479	0.448484	2.31954	0
Dendrobium_GLEAN_10000803	0.43454	0.64898	0.767927	10.6883	18.1222	4.24252	0.508417	7.78702	0.170579	0.928583	6.20568	4.87353	31.8485	0.180873
Dendrobium_GLEAN_10000808	0	0	0	0	0	0	0	0	0	0	0	0	0	0
Dendrobium_GLEAN_10000810	0	0	0	0	0	0	0	0.255688	0	0.28051	0	0	0.562626	0
Dendrobium_GLEAN_10000818	5.22815	4.24065	5.25684	12.8999	10.1701	10.5608	9.17551	10.4294	21.1247	23.3461	12.0032	7.94824	5.67938	9.00483
Dendrobium_GLEAN_10000819	1.5002	1.68039	1.59071	1.95682	5.58613	5.96721	1.17017	2.92215	5.00569	1.60291	2.89518	2.03064	1.929	12.8011
Dendrobium_GLEAN_10000820	2.11437	0.631558	0.896774	0.315192	0.314923	0.305824	1.97907	0.164739	1.66	0.361462	0.163218	0	3.62497	2.99229
Dendrobium_GLEAN_10000823	40.9376	51.0384	43.5961	40.5957	40.0639	39.196	58.9347	42.9556	50.0968	52.8309	51.8336	52.6589	56.1863	67.2334
Dendrobium_GLEAN_10000836	10.3764	10.5025	10.207	15.9341	16.4791	15.3249	30.278	24.5461	35.776	30.1347	45.1649	15.3748	22.8265	49.9554
Dendrobium_GLEAN_10000837	8.77893	9.83342	6.71632	29.694	34.634	45.6884	46.5466	9.7405	15.1807	84.9187	293.121	125.706	76.3028	44.4048
Dendrobium_GLEAN_10000852	121.307	15.2969	37.6491	19.2698	39.5588	30.1401	1016.66	257.348	324.98	20.6495	6.54338	0.983447	103.907	782.799
Dendrobium_GLEAN_10000856	0	0	0	0	0	0	0	0	0	0	0	0	0	0
Dendrobium_GLEAN_10000861	13.5245	29.2287	21.9325	30.9533	46.9235	38.1458	14.7069	28.2652	61.4602	121.792	63.5625	28.2443	60.9682	15.6962
Dendrobium_GLEAN_10000867	17.7716	10.6569	11.0398	7.62658	8.02111	7.59464	16.5924	11.7485	9.72448	8.05566	10.6008	10.4135	14.5417	24.6575
Dendrobium_GLEAN_10000870	0.82042	0.183793	1.0439	0.183452	0.36659	0.533998	53.3705	0.575298	90.8201	34.9234	38.5693	1.3326	1.89886	55.3217
Dendrobium_GLEAN_10000878	2.4351	2.38665	1.93651	1.70158	1.53011	2.31141	4.45172	6.04758	5.37696	4.68329	8.98766	4.94416	14.0901	11.973
Dendrobium_GLEAN_10000879	0.338754	0.94861	1.43677	12.309	5.67623	3.85857	354.532	128.273	146.409	1595.54	12304.1	1899.3	726.549	454.312
Dendrobium_GLEAN_10000880	0	0	0	0	0	0	0	0	0	0	0	0	0	0
Dendrobium_GLEAN_10000890	0	0	0.561426	0.197326	0	0.382923	0.6195	0.206269	1.03924	1.35776	0.408732	0.20477	5.67354	4.84861
Dendrobium_GLEAN_10000892	0	0	0	0	0	0	0	0	0	0	0	0	0	0
Dendrobium_GLEAN_10000896	5.8341	2.83178	8.45431	6.30531	7.60334	4.64117	9.78389	12.0457	18.7795	19.4487	18.0145	7.67129	11.0025	9.47071
Dendrobium_GLEAN_10000898	0.359021	0	0	0	0	0	0	0.209795	0.422803	0.230162	0	0	0	0.672476
Dendrobium_GLEAN_10000907	0	0	0	0	0	0	0	1.2273	0	1.57085	0	0	0.450101	0
Dendrobium_GLEAN_10000909	0	0	0	0.112893	0	0.109538	0	0	0	0	0	0	4.15477	0.126089
Dendrobium_GLEAN_10000912	3.95953	3.85664	2.19048	1.73227	3.65388	3.92182	2.81991	1.60958	4.46023	1.32437	0.199341	6.39151	0.221361	5.58927
Dendrobium_GLEAN_10000914	3.50046	2.69563	3.94363	2.44602	3.17711	3.55999	15.6144	9.97183	9.79054	9.53733	20.2663	11.6762	11.8151	6.82984
Dendrobium_GLEAN_10000921	7.67842	6.32406	8.86006	5.55484	5.55009	9.06457	14.5327	4.75085	25.7978	17.6631	24.058	20.6994	25.2637	33.2767
Dendrobium_GLEAN_10000923	10.2388	7.64579	7.51609	5.28341	11.1443	11.1072	7.98638	11.0457	6.49267	5.7224	8.20785	9.74705	9.11454	8.52364
Dendrobium_GLEAN_10000930	0	0	0	0	0	0	0	1.12855	0.284299	0.77382	0.139768	0.140044	0.931243	0
Dendrobium_GLEAN_10000934	9.1887	5.63632	73.769	2.44602	7.33179	4.74665	1.27987	1.78982	0.515292	0.841529	2.02663	7.36106	1.40656	5.46387
Dendrobium_GLEAN_10000945	35.2513	30.8837	34.7293	30.7229	24.5987	25.4939	45.8994	34.9268	34.5404	35.3516	36.9614	47.0177	28.1957	41.2462
Dendrobium_GLEAN_10000955	30.404	21.9571	30.5416	30.4146	25.6962	31.4635	29.9563	38.5724	72.5531	54.8837	15.7498	12.5319	69.7013	115.647
Dendrobium_GLEAN_10000958	7.00092	7.6818	5.90834	5.91039	6.22454	4.95976	11.2002	3.50658	8.9177	6.04527	1.65439	4.64145	5.14401	14.4514
Dendrobium_GLEAN_10000960	1.44019	2.5542	2.0361	3.48873	2.01101	1.82271	0	1.26237	5.51215	2.92371	0	0	1.38888	5.84478
Dendrobium_GLEAN_10000961	0.20195	0.226207	0.535334	0.903148	1.12797	2.62891	0.590709	3.89433	1.07022	8.93315	21.0458	0	3.63543	0.126089
Dendrobium_GLEAN_10000962	18.7829	18.9352	24.9857	6.68182	5.15014	6.48323	11.9871	5.38816	2.41307	21.2366	20.5629	18.2262	5.70859	12.1538
Dendrobium_GLEAN_10000966	1.4191	0.317912	0.300944	0	0.634101	0.615781	0	0	0.334243	0.363904	0	0.658585	0.364946	1.77207
Dendrobium_GLEAN_10000967	0.315831	0	0.837214	2.11866	6.52695	3.76877	13.1182	13.6572	10.4143	16.1978	4.20564	1.09929	38.9862	18.9305
Dendrobium_GLEAN_10000968	0	0.367586	0.811923	0	0	0	1.53584	1.40628	20.7405	0.28051	0	0.126915	1.12525	0.273194
Dendrobium_GLEAN_10000973	28.1787	45.8748	28.0229	32.4832	21.5066	26.0116	22.9353	3.88646	26.1768	13.2401	21.2796	23.3523	5.62626	34.5317
Dendrobium_GLEAN_10000975	4.36211	4.16221	3.25483	4.69637	3.97045	2.27839	1.70124	2.07697	6.27863	6.21437	5.05098	3.18654	2.7006	5.85054
Dendrobium_GLEAN_10000977	5.38087	9.52686	8.09814	9.50917	4.45967	6.96698	7.31112	11.9687	25.7561	17.8042	9.64742	3.42355	13.6146	21.2414
Dendrobium_GLEAN_10000979	0	0	0	0	0	0.156054	0.336623	0.504371	0	1.29111	0	0	0.554918	0.538902
Dendrobium_GLEAN_10000997	14.8854	8.67932	10.162	6.38341	16.4004	6.63609	16.7004	21.9246	23.2932	29.8048	19.8334	23.4213	23.8597	34.3746
Dendrobium_GLEAN_10001002	0.283821	0	0.300944	0.317322	0.317051	0	0.996222	0	0	0.363904	0	0.329292	0.364946	0.708826
Dendrobium_GLEAN_10001006	1.59396	0.735172	1.59071	3.8787	2.6185	3.45827	1.64555	2.19161	27.8257	37.6284	16.6111	1.52298	1.44675	11.4741
Dendrobium_GLEAN_10001010	1.99164	3.04209	1.91982	5.26317	5.05641	4.22288	11.2275	4.23208	6.82317	4.17863	10.3777	3.78118	7.33353	6.33055
Dendrobium_GLEAN_10001015	0	0.34095	0	0.340316	0	0	9.25957	6.40332	8.60313	16.7818	7.75406	3.17839	9.78479	3.04076
Dendrobium_GLEAN_10001017	0	0	0	0	0	0	0.526575	1.40263	0.353343	1.92349	0	0	2.5077	2.99732
Dendrobium_GLEAN_10001021	21.9654	24.2117	22.0843	23.2862	29.7182	30.2836	38.6009	32.0121	34.5245	30.295	36.1753	20.5094	23.2927	34.6409
Dendrobium_GLEAN_10001024	2.36651	2.48509	1.72513	5.45705	3.63492	9.627	0.173053	0.691438	18.115	20.2915	0.171264	11.8406	0.190183	0.184694
Dendrobium_GLEAN_10001027	5.27877	10.0644	10.4799	30.6394	23.0854	24.3678	4.46791	6.03807	19.0465	31.9691	0.390153	17.9825	17.4745	23.7021
Dendrobium_GLEAN_10001037	25.6061	18.6915	21.6598	24.7685	24.7473	28.714	45.1075	45.0571	19.3128	21.7645	33.9807	48.7353	51.7924	26.2266
Dendrobium_GLEAN_10001039	152.908	171.714	161.092	205.411	221.461	211.23	110.925	110.572	95.9309	85.8202	167.509	146.434	89.0947	114.956
Dendrobium_GLEAN_10001043	0	0	0	0	0	0	0	0	0.313089	0	0	0	0	0
Dendrobium_GLEAN_10001048	9.24892	5.39576	4.90346	3.6623	3.87442	3.1354	6.5379	9.68331	3.8576	4.44698	9.37084	10.7307	8.91942	23.5799
Dendrobium_GLEAN_10001049	0.259293	0.580877	1.92456	1.7394	0.868953	0.281283	1.21351	0.606075	2.13751	1.32982	1.20097	1.20334	0.666816	3.56163
Dendrobium_GLEAN_10001051	0	0	0	0	0	0	0	0	0	0	0	0	0	0
Dendrobium_GLEAN_10001054	0.0921173	0.103182	0	0.720934	0.823219	0.0999294	0	0	0	0	0	0	0	0
Dendrobium_GLEAN_10001056	46.2838	55.9094	51.9631	71.7501	62.5646	54.0063	29.1241	35.6069	88.8592	87.1034	57.3461	36.5514	46.3437	92.7644
Dendrobium_GLEAN_10001060	30.8864	34.9423	45.5223	34.8774	33.1225	35.5161	143.827	258.095	484.132	203.155	114.803	44.4351	412.636	70.966
Dendrobium_GLEAN_10001064	0	0	0	0	0	0	0	0	33.1116	0	0	0	0	0
Dendrobium_GLEAN_10001066	0	0	0	0	0	0	0.0986887	1.28152	0.0993333	0	0	0	0.976122	0
Dendrobium_GLEAN_10001076	39.266	41.1185	41.0541	35.9374	52.0239	34.473	54.0617	49.9459	53.3394	35.8272	82.475	54.8801	47.9064	34.8927
Dendrobium_GLEAN_10001078	28.9693	19.2666	23.9977	42.5102	42.0693	46.3535	18.0064	16.9283	18.7637	12.5359	9.43431	15.1247	16.0639	14.922
Dendrobium_GLEAN_10001081	10.7347	10.9786	10.4916	11.8975	12.4087	13.7716	15.2902	10.473	12.6418	19.0298	26.3732	30.1076	9.24206	26.2266
Dendrobium_GLEAN_10001086	22.8391	23.9112	22.2699	23.2252	20.1284	18.4263	25.5135	28.3017	24.1934	13.6852	30.4327	18.6419	25.973	31.8158
Dendrobium_GLEAN_10001090	0.0614115	0.275152	0	0.0686603	0.0686016	0.532957	0.0718523	0.0717721	0.144643	0.0787395	0.14222	0.142501	0	0.153372
Dendrobium_GLEAN_10001091	115.374	72.581	79.1929	29.2733	42.0838	27.6881	142.372	205.174	132.321	199.612	91.7163	38.6822	176.447	66.6837
Dendrobium_GLEAN_10001092	7.79483	7.3972	8.26511	14.7669	11.9727	19.3781	15.0734	15.0566	11.347	11.9376	9.15117	6.40592	18.6537	10.8151
Dendrobium_GLEAN_10001093	0	0	0	0	0	0	0	0	0	0	0	0	0	0
Dendrobium_GLEAN_10001096	264.179	218.957	232.761	34.0911	41.4114	180.35	386.07	609.215	65.113	40.7178	59.3338	10.4223	82.8077	100.167
Dendrobium_GLEAN_10001102	6.66754	3.36079	2.82792	2.23637	2.60686	2.1699	1.56022	3.50658	1.17781	0	0.772049	3.48109	6.43001	1.24888
Dendrobium_GLEAN_10001106	0.516461	3.08531	2.55556	3.46453	1.15386	4.85559	251.375	61.7675	20.4765	64.0114	27.1103	1.19841	62.4238	46.8639
Dendrobium_GLEAN_10001119	0	0	0	0.430859	0.645736	0.209027	3.38167	0.900773	0.453835	2.7176	0	0	0	0.481222
Dendrobium_GLEAN_10001120	183.226	173.338	185.673	254.555	222.095	181.013	74.4742	93.6665	139.603	122.584	258.712	133.648	97.7519	138.052
Dendrobium_GLEAN_10001121	0	0	0	0	0	0	0	0	0.530014	0	0	0	0	0
Dendrobium_GLEAN_10001124	1.90934	2.59697	1.87993	12.9608	9.75033	13.9071	22.3395	143.292	18.149	13.989	1.42127	0.791157	8.2421	2.89514
Dendrobium_GLEAN_10001128	54.9154	44.4611	53.7338	82.725	86.7439	83.8197	80.0329	36.9317	139.327	121.057	209.282	26.6032	22.0508	113.087
Dendrobium_GLEAN_10001133	0	0	0	0	0	0	0.227532	0	0.458037	0.498684	9.00724	0.225626	0	0
Dendrobium_GLEAN_10001135	0	0	0	0	0	0	2.0793	0.377632	1.33183	0.207146	0	0	0.207739	2.62266
Dendrobium_GLEAN_10001139	12.734	19.0798	14.2913	21.9102	20.5059	26.3719	29.5075	18.7478	33.498	26.9289	13.5002	11.0326	24.1353	34.5902
Dendrobium_GLEAN_10001141	0.512262	0.286897	0.950544	0	1.71671	6.52954	101.441	276.293	10.1047	4.76182	8.30424	18.5729	254.581	33.5828
Dendrobium_GLEAN_10001142	65.8723	66.4774	61.917	69.0224	67.7191	73.5299	129.383	131.842	57.1505	135.665	81.2494	90.271	191.088	137.292
Dendrobium_GLEAN_10001147	333.044	309.361	379.861	484.229	637.321	465.117	328.232	619.613	245.573	402.78	699.534	279.532	470.291	114.46
Dendrobium_GLEAN_10001148	18.94	11.9728	17.1001	6.7091	11.7309	7.93368	10.5315	13.3688	1.76671	1.20218	0.651416	1.08784	0	36.9982
Dendrobium_GLEAN_10001155	14.3609	8.44506	11.8011	16.056	18.0475	18.8892	7.98113	13.2171	13.7411	11.9684	10.8087	13.9541	10.1561	11.2079
Dendrobium_GLEAN_10001156	5.51767	1.59495	2.07601	4.57697	5.56719	5.40635	10.6207	35.987	9.85168	2.51032	5.77074	1.23903	8.23913	14.2246
Dendrobium_GLEAN_10001158	0	0	0	0	0	0	0	0	1.27307	0.990034	0	0	0.198574	0
Dendrobium_GLEAN_10001177	0	0	0	0	0	0	0	0	0.164893	0.179526	0	0	2.7006	0.524532
Dendrobium_GLEAN_10001180	0.563832	2.05256	0.747312	5.98866	7.71561	3.66989	3.13353	4.94216	2.158	2.53023	0.816092	2.12603	3.98747	3.52035
Dendrobium_GLEAN_10001186	2.57387	1.96046	2.40165	3.56832	1.95515	4.13238	30.3555	20.0941	18.5505	19.6687	12.5174	8.12254	18.1364	10.5421
Dendrobium_GLEAN_10001188	29.0366	14.3981	18.1323	22.7119	15.6412	19.6714	7.11691	6.43831	7.83919	5.73895	5.04996	33.4223	1.77089	20.494
Dendrobium_GLEAN_10001198	134.359	83.8784	95.6356	140.123	146.471	177.906	251.476	179.393	362.804	324.405	187.397	162.489	320.413	314.719
Dendrobium_GLEAN_10001201	0.251029	0.0937272	0.443623	0.561319	0	0.0907725	12.042	3.03158	56.6615	28.2164	2.90672	0.485411	10.1138	22.5695
Dendrobium_GLEAN_10001206	5.16734	1.49368	3.71165	5.21819	2.60686	6.32886	19.1127	25.5201	9.61878	26.074	7.72049	1.54715	8.78768	10.6155
Dendrobium_GLEAN_10001210	0	0.188204	0	0.375709	0	0.546814	0	0	0.791488	0	0	0	0	0.629438
Dendrobium_GLEAN_10001211	2.1727	1.82526	0.767927	0.20243	0	0.196413	0.21184	0.423208	1.27934	1.85717	0.209651	1.89059	0.698432	0.226091
Dendrobium_GLEAN_10001213	1.39175	1.4172	2.54896	2.40477	1.55469	3.56856	1.48033	1.62655	4.172	4.54223	3.07657	1.76152	3.90449	5.05573
Dendrobium_GLEAN_10001215	0	0	0.132559	0.279546	0	0.135619	0	0	0	0	0	0	0	0.156111
Dendrobium_GLEAN_10001216	2.56949	2.87812	1.6584	1.87355	1.12317	1.57548	5.88195	2.74185	11.3145	8.02138	9.31387	16.0723	3.16028	5.99863
Dendrobium_GLEAN_10001220	2.47464	3.62478	2.01842	4.25653	4.60729	4.47418	8.16642	2.22472	1.41978	2.68476	2.93892	1.17789	0.407946	4.43712
Dendrobium_GLEAN_10001222	0.20391	0.228403	0.216212	9.87909	24.9803	10.6177	0.715733	1.90649	2.16122	0.522892	0.078704	0.157719	3.23373	0.59413
Dendrobium_GLEAN_10001224	7.58148	8.37738	10.1029	10.1946	9.3847	9.66927	20.0184	17.9605	24.1307	26.6662	18.5066	15.9281	29.9042	23.6679
Dendrobium_GLEAN_10001230	0.77788	0.348526	0.164962	0.17394	0.347581	0.675079	0.364052	0.181823	1.2825	0.59842	1.26101	1.62451	0.200045	0.777084
Dendrobium_GLEAN_10001233	1.60677	0.899883	0.73016	1.02653	0.769237	1.74303	5.63982	6.03591	9.32593	6.91617	16.4788	55.7926	6.93598	12.755
Dendrobium_GLEAN_10001234	0.187525	0.210049	1.19303	0.628978	1.0474	0	1.09703	0.219161	0.662518	1.44262	3.03994	0.217568	0	1.405
Dendrobium_GLEAN_10001240	13.2479	16.4679	16.9594	17.3404	20.3937	17.8766	14.177	16.0493	12.367	16.3645	20.5781	23.9927	13.503	14.7272
Dendrobium_GLEAN_10001242	0	0	0	0	0	0	0	0	0	0	0	0	0	0
Dendrobium_GLEAN_10001246	0.221082	0	0.23442	0	0	0	1.55201	2.32542	26.0358	15.8739	12.0318	1.53901	1.1371	0.828208
Dendrobium_GLEAN_10001247	0	0	0	0	0	0	0	0	0	0	0	0	0	0
Dendrobium_GLEAN_10001249	4.53581	4.08659	10.3508	2.5356	3.52477	2.13933	2.99958	5.18579	3.36754	1.26427	3.99617	6.86412	4.43761	4.92518
Dendrobium_GLEAN_10001251	27.9723	27.8508	26.7638	41.0669	36.9286	39.3354	39.009	54.0453	60.6704	38.2801	47.4395	29.1756	46.7459	47.7488
Dendrobium_GLEAN_10001253	7.08762	2.84054	6.34313	47.6907	43.6548	34.7754	9.81418	41.0367	8.27019	7.00319	43.7451	20.9728	11.371	10.1496
Dendrobium_GLEAN_10001261	0.572802	0.641605	0.202454	3.41554	1.49302	1.44989	0.223395	0	11.2427	9.54753	2.43195	0.221524	0.491019	0.238423
Dendrobium_GLEAN_10001265	4.20055	3.71456	3.04746	4.94354	2.71662	2.51822	3.75069	1.03352	3.51483	3.68501	0.255995	0	0.852822	1.10428
Dendrobium_GLEAN_10001266	3.46322	4.12948	3.31679	4.12181	3.6191	2.30263	3.00633	2.35015	5.92037	6.44575	2.97526	4.53653	2.15474	1.25553
Dendrobium_GLEAN_10001270	22.543	35.9156	29.8416	31.9353	37.226	20.6574	7.86352	9.3275	14.1808	18.8502	30.6426	17.2198	16.7437	18.5334
Dendrobium_GLEAN_10001274	1.38697	0.887755	0.63028	0.443054	0.221337	0.429885	0.231825	0.231567	0.700019	0	1.14715	0.459767	0.254774	4.70099
Dendrobium_GLEAN_10001277	0	0	0.168711	0	0	0.690421	0.930814	0.74382	0.187379	0	0.184239	0	0.204591	1.58949
Dendrobium_GLEAN_10001278	0.200026	1.56837	0.848377	0	0	0	2.57437	1.40263	0.235562	0	0.231615	0	1.286	0.749331
Dendrobium_GLEAN_10001280	67.914	56.6673	64.2088	44.2213	51.7186	46.0667	34.6181	32.2503	16.0681	29.4842	41.361	156.522	29.3715	31.7782
Dendrobium_GLEAN_10001288	0	0	0	0	0	0	0	0	0	0	0	0	15.6809	1.05752
Dendrobium_GLEAN_10001291	0	0	0	0	0	0	0.19198	0	0	0	0	0	0	0
Dendrobium_GLEAN_10001293	73.5096	120.451	106.005	122.34	138.659	112.78	39.0718	36.5736	41.5531	76.4781	67.122	42.156	25.6557	37.504
Dendrobium_GLEAN_10001294	4.36691	3.49389	5.95334	5.34735	8.5949	8.57216	33.819	30.3788	56.08	52.2581	64.5311	30.158	42.2471	21.0332
Dendrobium_GLEAN_10001295	1.26862	1.26312	0.597849	1.41837	1.10223	1.2233	3.46338	2.63582	8.798	2.3495	9.14023	2.7802	3.08123	6.86467
Dendrobium_GLEAN_10001304	0	0	0	0	0	0	0	0	0	0	0.289518	0	0	0
Dendrobium_GLEAN_10001305	1.92025	1.07545	2.0361	3.62291	3.35168	4.29639	3.22966	1.82342	2.26139	2.30819	3.47422	3.62033	2.00616	3.89652
Dendrobium_GLEAN_10001308	264.665	239.858	250.778	333.34	364.507	360.91	382.67	614.541	440.552	445.498	427.531	208.891	850.299	359.38
Dendrobium_GLEAN_10001313	1.99078	1.50519	2.37475	3.06043	2.89102	2.05163	1.63047	1.97764	1.93418	1.78675	1.49836	3.23362	0.895935	1.8023
Dendrobium_GLEAN_10001314	0.641305	0	0.0849996	0.358501	0.447743	0.260884	1.03171	0.562123	6.1363	10.381	0.835404	0.186012	0.103076	0
Dendrobium_GLEAN_10001318	4.91292	4.74638	6.05585	4.39426	3.36148	4.46351	1.94001	1.43544	5.06251	2.04723	2.84439	4.34627	1.8162	3.60424
Dendrobium_GLEAN_10001320	124.373	78.3502	86.3684	85.9639	80.178	81.824	71.5836	53.361	46.672	112.867	29.6064	33.0552	37.5736	34.6647
Dendrobium_GLEAN_10001323	44.7827	38.8852	39.2024	36.6782	25.9824	28.4328	30.2599	35.5005	77.4726	56.9736	62.3063	29.4023	33.7017	49.6354
Dendrobium_GLEAN_10001324	0.269958	0.362861	0.228996	0.422552	0.301565	0.351423	0	0.126201	0.254334	0.069226	0	0	0.0694242	0.337103
Dendrobium_GLEAN_10001325	0	0	0	0	0	0	0.143705	0.287088	0	0.157479	0	0	4.57997	0.613487
Dendrobium_GLEAN_10001333	0	0	0	0	0	0	0	0	0	0	0	0	0	0
Dendrobium_GLEAN_10001335	0	0	0	0	0	0	0	0	0	0	0	0	7.3386	0
Dendrobium_GLEAN_10001340	71.0718	41.9048	43.9433	164.687	120.87	134.059	80.5221	115.498	291.618	162.655	151.02	62.2245	109.109	197.168
Dendrobium_GLEAN_10001346	0.823637	0	0	0	0	0	0.481833	0	8.72965	2.37608	1.43056	0	0.264765	0.514247
Dendrobium_GLEAN_10001347	0.230799	0	0.244724	0.258042	0.515643	0.751118	9.45134	0.269737	20.1134	1.77553	4.54321	0.267776	4.15477	39.1958
Dendrobium_GLEAN_10001353	87.0114	122.669	110.289	101.475	111.583	92.3562	67.2845	33.0203	55.9459	68.6046	62.1017	78.4696	55.6196	62.9126
Dendrobium_GLEAN_10001356	177.16	331.801	265.937	123.203	112.129	81.8149	68.6143	69.494	89.2994	109.814	139.285	122.629	103.815	44.6192
Dendrobium_GLEAN_10001358	1.16144	1.19254	0.923636	0.649267	0.216237	0.20999	0	0.339346	0.227963	0	0.336215	0.33688	0.124452	1.2086
Dendrobium_GLEAN_10001360	0.815641	0.685209	0.216212	2.27979	0.227784	0.884812	0.477155	1.90649	2.64149	3.13735	1.65278	0.709737	1.04878	1.01851
Dendrobium_GLEAN_10001365	17.443	22.9274	16.2306	39.7997	32.2102	33.7897	45.3985	61.5731	25.1532	37.4266	54.4098	44.3987	72.3212	18.4475
Dendrobium_GLEAN_10001366	1.74056	1.0398	1.47646	1.42707	2.8517	2.2658	8.5532	2.30543	2.86969	2.52924	10.0772	4.30809	18.3522	11.3021
Dendrobium_GLEAN_10001369	17.3726	8.13228	10.1727	24.0616	10.1378	33.4727	104.968	80.608	118.479	71.8105	135.109	86.3396	124.695	130.162
Dendrobium_GLEAN_10001381	2.42339	0.33931	0.3212	2.82234	1.12797	4.16244	6.85222	15.3413	0.118913	1.42413	1.05229	0	21.0335	7.69145
Dendrobium_GLEAN_10001385	0.531715	0.297791	0	27.3459	82.4131	74.264	16.9526	163.589	2.97434	1.70436	13.0833	5.24367	139.645	16.2671
Dendrobium_GLEAN_10001392	0.400052	0	0	0	0	0.21699	1.63823	0	4.47568	1.79526	0	0	0.2572	2.24799
Dendrobium_GLEAN_10001394	9.32863	13.4943	11.1349	16.8068	18.5788	18.0999	15.9665	12.7714	24.3573	17.7704	19.3816	8.53486	18.8494	22.5655
Dendrobium_GLEAN_10001395	61.0989	84.6117	63.1402	80.452	103.978	87.7698	66.7394	136.119	52.1381	118.12	101.285	86.5328	206.995	106.843
Dendrobium_GLEAN_10001400	3.77652	1.63269	2.24806	2.07411	1.8503	2.4437	6.58911	3.40702	21.8471	12.9972	6.59773	1.22991	4.00405	12.2446
Dendrobium_GLEAN_10001403	1.47388	2.06364	0.7814	12.3589	18.934	13.9901	7.54449	7.10544	19.9608	30.236	20.4796	1.28251	7.81754	4.14104
Dendrobium_GLEAN_10001404	262.579	271.387	318.356	60.2403	70.0882	86.2328	441.286	219.568	14.5064	14.8848	0.615685	0.411268	153.49	65.7324
Dendrobium_GLEAN_10001405	0.0889947	0	0	0	0	0.096542	2.9155	0.520043	6.07869	0.798739	0.103049	0	0.572162	1.8892
Dendrobium_GLEAN_10001406	7.67408	3.77011	5.1392	2.55892	3.30871	9.05514	26.1487	74.2675	0.317103	2.24408	0.155895	1.71823	19.5621	218.05
Dendrobium_GLEAN_10001408	18.5318	12.4547	15.1035	28.2757	35.152	38.7878	64.4523	113.557	52.2923	58.4236	24.6562	31.7032	96.8106	55.9016
Dendrobium_GLEAN_10001410	0	0	0.41626	0.877826	0.438537	0.638801	19.0617	63.7739	6.70361	5.53679	3.86385	1.13867	178.442	6.86303
Dendrobium_GLEAN_10001413	4.53468	3.47536	2.15107	19.6127	58.1211	18.5119	106.392	29.2879	15.0371	28.306	3.3163	0.830715	23.9372	7.30172
Dendrobium_GLEAN_10001422	0	0	0	0.809718	0.606769	0.785652	5.50785	8.04095	7.46284	28.5539	88.4728	0.420132	38.6466	50.4183
Dendrobium_GLEAN_10001425	9288.98	5318.32	7405.28	1912.3	2542.91	1954.67	1004.27	1634.27	243.218	602.441	334.14	12277.6	679.277	725.693
Dendrobium_GLEAN_10001427	0.0642286	0	0	0	0	0	2.25445	0.225193	3.4794	0	0.223115	0	0	11.4691
Dendrobium_GLEAN_10001431	0	0	0	0	0	0	0	0	0.838441	4.1078	0	0	0	0
Dendrobium_GLEAN_10001432	0	0	0	0.117409	0	0	0.860072	0.859112	0.61835	0.807868	0	0.121838	1.75539	0.524532
Dendrobium_GLEAN_10001435	15.5501	12.6676	8.77947	42.2221	54.5937	66.38	0.472567	0	0	0	4.91068	7.96634	0.259673	0.504357
Dendrobium_GLEAN_10001438	0	0	0	0	0	0	0	0	0	0	0.0479676	0	0	0
Dendrobium_GLEAN_10001440	0	0	0	0	0	0	0	0.644407	0	0.514156	0.174126	0.116313	0.644535	0
Dendrobium_GLEAN_10001445	119.697	75.7813	77.4519	38.2359	48.1692	51.0118	87.2033	88.8437	43.9959	40.9892	40.4608	227.287	75.7603	73.3416
Dendrobium_GLEAN_10001448	1.79223	0.627347	0.415705	1.06451	0.93847	0.243028	10.5502	11.7166	4.15531	30.5194	0.389113	1.03969	7.92177	17.0648
Dendrobium_GLEAN_10001453	0	0	0	0	0	0	0	0	0	0	0	0	0	0
Dendrobium_GLEAN_10001454	3.71587	2.53352	3.25483	1.62567	1.80475	1.05157	0.56708	0.566447	0.570785	0.207146	0.374147	4.12375	3.11608	1.61394
Dendrobium_GLEAN_10001455	0.0401582	0.0899637	0	0	0.0448599	0.0435639	0	0	0.0472925	0.102979	0.0465001	0	0	0.150439
Dendrobium_GLEAN_10001456	35.4819	24.4166	29.5245	33.4438	33.7707	40.2171	44.8652	45.9309	38.0379	29.989	47.1652	28.4289	42.7596	38.7438
Dendrobium_GLEAN_10001461	0	0	0	0	0	0	0	0	0.772937	0	0	0	0	0
Dendrobium_GLEAN_10001462	32.5337	49.2037	46.1409	43.8942	52.2905	53.6092	40.3134	24.2252	17.621	30.9771	46.7317	47.9389	39.0087	31.7119
Dendrobium_GLEAN_10001469	7.58809	8.65132	11.2068	6.51432	5.14645	5.73273	15.5368	10.1351	7.18084	14.2463	17.5728	15.2494	13.5901	14.5515
Dendrobium_GLEAN_10001471	2.94775	2.1095	1.73644	1.92249	2.19525	2.97568	0.958031	0.909113	2.02501	1.31233	1.51701	2.61251	0.78965	1.73821
Dendrobium_GLEAN_10001473	0.0744778	0	0.0789712	0.0832689	0.0831977	0	0	0	0	0.0954926	0	0	0	0.186004
Dendrobium_GLEAN_10001483	0	0	0	0	0	0	0	0	0	0	0	0	0	0
Dendrobium_GLEAN_10001484	29.2212	33.3449	26.1429	26.3405	29.5822	33.6806	30.5566	14.3007	56.1354	68.376	40.8145	24.1557	39.6871	60.6632
Dendrobium_GLEAN_10001488	0.0560073	0.125469	0.0593864	0.187855	0	0.121514	0	0.0654561	0.131915	0.646294	0	0	0.144032	0.0699375
Dendrobium_GLEAN_10001490	8.19107	11.2922	15.5889	14.7936	9.85393	11.1641	11.0581	4.66375	14.3457	32.584	17.7533	8.28499	3.78084	24.9152
Dendrobium_GLEAN_10001492	0.504066	0	0.534477	0	0.750776	0.729085	5.30787	1.17821	0.197872	0.646294	2.14012	1.75447	1.94443	1.6785
Dendrobium_GLEAN_10001505	4.74256	0.910665	0.287353	0.454487	1.05956	1.17594	5.39031	2.21706	2.55319	0.868675	0.627601	0	2.26502	5.24532
Dendrobium_GLEAN_10001507	93.856	86.4162	84.3345	310.134	194.559	402.926	129.709	210.664	20.3072	10.7869	1.86542	10.3147	85.8516	11.6231
Dendrobium_GLEAN_10001508	0	0	0	0	0	0	0	0	0.610716	0	0	0	0	0
Dendrobium_GLEAN_10001518	0	0	0.166193	0	0	0	0.275076	0	0	0.100481	0	0	0	0.0978604
Dendrobium_GLEAN_10001527	30.8612	36.9687	33.1776	28.0344	25.1376	28.5961	69.9592	38.8228	50.7299	41.2177	38.4646	42.519	36.651	58.3408
Dendrobium_GLEAN_10001531	0	0	0	0.18937	0	0	0	0	0	0	0.0980627	0	0	0
Dendrobium_GLEAN_10001549	4.22278	3.60974	2.00311	0.745455	0.496545	0.482199	3.64052	1.16886	3.27169	0.712405	0.514699	0.644646	0.857334	5.5506
Dendrobium_GLEAN_10001550	0	0	0	0.525713	0.700351	0.170029	0.183384	0.732718	0.184582	0.602886	0	0	0.604613	0
Dendrobium_GLEAN_10001563	0	0	0	0	0	0	0	0.0855263	0	0.562974	0	0	0.0940977	0
Dendrobium_GLEAN_10001584	0	0	0	0	0	0	0	0.181823	0	0.398947	0	0	0.700156	0
Dendrobium_GLEAN_10001589	72.9569	84.6919	79.7028	82.0628	86.8084	78.7844	187.276	146.372	110.392	73.1333	201.98	100.42	145.264	183.724
Dendrobium_GLEAN_10001594	3.30043	4.20099	3.18141	4.69637	2.51376	1.46468	2.1063	3.15592	5.65348	5.96283	4.16907	0.870273	3.2793	5.43265
Dendrobium_GLEAN_10001605	0.109011	0	0.0770584	0.081252	0.0811825	0.157674	0	0.0424672	0	0	0.0420753	0	0.186893	0.136124
Dendrobium_GLEAN_10001610	0	0	0	0	0	0	0	0	0	0	0	0	0	0
Dendrobium_GLEAN_10001612	11.2698	13.4841	13.3076	13.7455	13.4476	10.8362	17.3812	17.9605	16.8915	24.9585	19.5743	19.613	14.8204	19.51
Dendrobium_GLEAN_10001618	37.2629	41.5491	33.0456	35.7909	52.7889	40.2393	75.7022	55.6245	45.2792	48.4286	33.7336	27.7084	75.5733	43.57
Dendrobium_GLEAN_10001644	3.26989	1.54958	2.5337	4.07768	3.65273	5.32079	2.35435	3.38059	10.96	7.74005	3.64065	1.75097	1.13199	11.4643
Dendrobium_GLEAN_10001658	0.74566	0.139204	0.131774	0.138946	0.138827	0.134816	0	0	0	0	0.143903	0	0.159799	0
Dendrobium_GLEAN_10001670	1.46653	1.34934	1.33286	1.05405	0.994637	2.78407	4.90244	0.367273	1.9121	2.48471	4.12401	0.0607672	1.61632	0.588626
Dendrobium_GLEAN_10001683	0	0.662691	0	0	0	0.3209	0.692211	3.11147	0.348366	1.13784	0.685058	0.343206	1.52147	0
Dendrobium_GLEAN_10001693	0	0	0	0	0	0	0	0	0	0	0	0	0	0
Dendrobium_GLEAN_10001700	0	0	0	0	0	0	0	0	0	0	0.552717	0	0	0
Dendrobium_GLEAN_10001703	13.4549	16.7252	12.2948	16.5107	15.0913	18.2746	25.1494	21.7335	19.7743	17.8124	17.7963	11.2954	17.3711	24.5191
Dendrobium_GLEAN_10001706	42.5889	22.0552	29.8478	27.7216	29.816	25.9483	25.9387	32.7281	29.8869	22.2538	38.506	50.089	23.8178	35.333
Dendrobium_GLEAN_10001729	0.227467	0.254789	0.200992	0.339088	0.211749	0.246757	0.0443565	0.132921	0.758985	0.777731	0.482879	0.17594	0.389979	0.946808
Dendrobium_GLEAN_10001745	12.102	9.96992	11.5075	19.9901	14.1294	23.038	16.6259	10.4937	9.37869	9.00968	8.95032	11.4138	5.42129	9.65216
Dendrobium_GLEAN_10001746	2.85836	2.64488	2.76726	4.30732	4.58129	3.90966	4.36216	2.61437	2.48804	3.3462	4.46098	2.45118	0.958794	3.41411
Dendrobium_GLEAN_10001769	17.0953	14.9086	23.0467	22.9357	17.8691	49.8067	3.57173	9.27612	9.63475	13.9342	22.6228	10.7671	6.43748	27.4464
Dendrobium_GLEAN_10001778	0	0	0	0	0	0	0	0	0	0	0	0	0	0
Dendrobium_GLEAN_10001781	12.4516	12.939	17.4978	7.21228	12.5688	10.5782	27.0308	14.7276	32.3309	27.1213	13.7232	22.453	14.0817	28.2872
Dendrobium_GLEAN_10001802	0	0	0	0	0	0	0	0.157852	0	0	0.0781979	0	0.260508	0
Dendrobium_GLEAN_10001804	0	0	0	0.0435656	0	0	0.182364	0.04554	0.321221	0.199844	0	0.045209	0.050104	0.973157
Dendrobium_GLEAN_10001807	0.0380485	0	0	0.0850791	0	0	0	0	0	0	0	0	0	0
Dendrobium_GLEAN_10001809	0	0	0	0	0	0	0.124109	0.557865	0	0.272009	0	0	0.0681971	0
Dendrobium_GLEAN_10001811	22.5328	23.9929	24.1872	27.214	28.123	26.2543	57.9348	36.2501	12.1213	34.0624	23.8364	39.2141	42.0293	33.6951
Dendrobium_GLEAN_10001816	0	0	0	0	0	0	0	0	0	0	0	0	0	0
Dendrobium_GLEAN_10001825	0.283821	0.794781	0.300944	1.11063	0	0.615781	0	0	0.167122	0	0	0.329292	0.364946	0.354413
Dendrobium_GLEAN_10001828	0	0	0	0	0	0	0	0	0	0.236219	0	0	0.236895	0
Dendrobium_GLEAN_10001831	3.35206	2.05335	2.27697	2.1081	0.760605	2.27271	6.55702	1.28545	8.14186	2.14894	0.424531	0.243069	0.0673467	4.382
Dendrobium_GLEAN_10001837	0.597235	0.891963	1.47762	1.66932	1.44551	0.863845	0.116462	0.348996	0	0	0.115259	0.230973	0.639953	0.124297
Dendrobium_GLEAN_10001839	0.106074	0.237631	0	0.355785	0.118494	0.11507	0	0	0	0	0	0.123069	0	0
Dendrobium_GLEAN_10001840	0.107157	0.360084	0.113622	0.239611	0.119703	0.116244	0	0	0	0	0	0	0.137786	0.401427
Dendrobium_GLEAN_10001859	0	0.0379444	0.0359192	0	0	0.0367482	0	0	0	0	0	0	0	0
Dendrobium_GLEAN_10001863	0.300755	0.505321	0.26575	0.672511	0.279973	0.271884	0	0.175747	0.295155	0.578425	0.0580419	0.116313	0.128907	0.563339
Dendrobium_GLEAN_10001866	0.210027	0.0392092	0.222699	0	0	0.0379732	0	0.12273	0	0	0	0	0	0.043711
Dendrobium_GLEAN_10001869	2.91705	3.10406	1.54652	2.60909	1.1405	1.89866	4.09558	2.21596	0.343528	0	0	0	0	0
Dendrobium_GLEAN_10001885	0.19447	0	0	0.217424	0.651715	0.421924	2.73039	3.63645	0.229018	0.498684	0	0	149.283	236.039
Dendrobium_GLEAN_10001898	134.385	99.6159	136.925	165.29	261.012	330.367	512.972	347.48	52.1733	5.25955	132.238	220.261	93.2552	77.8601
Dendrobium_GLEAN_10001910	0	0	0	0	0	0	0	0	0	0	0	0	0	0
Dendrobium_GLEAN_10001915	1.68635	2.57579	2.27575	2.9138	3.85321	3.15981	1.1659	4.03129	7.13133	6.97793	5.68048	1.24506	3.25255	8.04026
Dendrobium_GLEAN_10001934	1.87348	1.10448	2.40473	1.87414	1.76238	2.2463	4.384	2.30479	7.54793	10.9991	0.342529	0.343206	5.32513	5.4177
Dendrobium_GLEAN_10001941	2.17429	4.35274	1.32442	2.01716	1.91208	5.92181	4.22188	4.92002	4.24945	3.73683	5.62457	3.38141	5.59156	9.87829
Dendrobium_GLEAN_10001949	0	0.112026	0.106047	0.223637	0	0	0	0	0	0	0	0.116036	0	0
Dendrobium_GLEAN_10001954	94.4322	100.388	89.5895	86.2196	71.2807	85.3962	124.368	84.6933	80.6215	107.51	136.449	129.651	112.766	96.0974
Dendrobium_GLEAN_10001955	0	0	0	0	0	0	0	1.36367	0	0.124671	0	0	0	0
Dendrobium_GLEAN_10001983	0	0	0	0	0	0	0	0	0	0	0	0	0	0
Dendrobium_GLEAN_10001985	0	0	0	0	0	0	0	0	0	0	0	0	0	0.142149
Dendrobium_GLEAN_10001995	0	0.20457	0	0	0	0.198121	0	0	0	0	0	0	0	0
Dendrobium_GLEAN_10002006	0	0	0	0	0	0	0	0	0	0	0	0	0	0.0558012
Dendrobium_GLEAN_10002021	0	0	0	0	0	0	0	0	0	0	0	0	0	0
Dendrobium_GLEAN_10002025	4.77907	4.22614	5.26743	6.60866	5.3386	4.97972	1.54504	0.955385	1.25892	1.45126	0.436878	0.437742	0.404282	0.471136
Dendrobium_GLEAN_10002026	0.302198	0.507745	0.160215	1.0136	1.18153	1.96696	2.47503	1.05954	8.54124	2.71227	0	0	2.52574	0
Dendrobium_GLEAN_10002028	34.021	44.3291	48.4048	65.2058	65.7317	62.1379	106.824	94.5327	34.7502	63.8727	57.4826	83.3735	106.015	53.5369
Dendrobium_GLEAN_10002036	230.505	205.407	165.493	304.09	285.207	390.317	520.344	326.769	668.282	283.763	454.32	321.805	356.48	412.905
Dendrobium_GLEAN_10002043	44.2348	34.5654	45.1618	25.1872	26.2142	17.1834	5.21672	7.95347	9.25798	14.4423	7.47249	16.0636	5.43138	12.454
Dendrobium_GLEAN_10002060	0	0	0	0	0.279306	0	2.63287	0.730537	0.588905	1.12204	0	0.435136	1.286	3.90276
Dendrobium_GLEAN_10002077	0.117334	0	0.124413	0.131183	0	0.254569	0.274564	10.4218	25.9776	0	0.135863	0.544528	1.20697	0
Dendrobium_GLEAN_10002078	2.45032	2.35255	1.85582	0.97841	2.15066	1.89866	5.52903	2.25005	2.67952	4.71256	2.43195	1.82757	3.6008	1.96699
Dendrobium_GLEAN_10002086	0	0.20819	0	0.207804	0	0	0	0	0.43777	0.238309	0.430434	0	0	0.232094
Dendrobium_GLEAN_10002090	5.62673	8.42426	8.4472	7.53661	3.73396	10.9387	5.99671	0.390653	19.1574	3.28576	5.48319	11.1173	1.00288	15.2351
Dendrobium_GLEAN_10002101	3.11977	4.43054	4.60756	6.04175	5.97434	7.61478	25.5512	17.1887	31.2291	34.2862	37.2212	2.45615	16.046	26.5048
Dendrobium_GLEAN_10002124	0.103462	0.115889	0.109704	0.231348	0.173363	0.112236	0	0	0	0.0663274	0	0	0	0.0645975
Dendrobium_GLEAN_10002128	3.62116	0.270408	0.383964	22.2673	15.2366	14.2727	8.33239	4.79636	141.439	184.943	261.505	0.140044	3.41456	2.71309
Dendrobium_GLEAN_10002131	0.0925231	0.414547	0.0981052	0.310333	0.206711	1.10407	0.32476	0.865059	1.41648	1.66081	0.857077	0.429386	0.594847	1.6175
Dendrobium_GLEAN_10002136	15.7265	20.5133	19.3824	23.3677	23.9941	22.5993	16.0106	12.0542	15.3535	19.3347	28.7341	20.2208	17.9457	22.9961
Dendrobium_GLEAN_10002140	1.79204	0.562043	0.456039	4.56814	6.00557	5.98758	1.67737	1.50795	6.16239	5.33064	0	0	0.0921708	0
Dendrobium_GLEAN_10002141	2.88273	2.43822	2.37046	1.38128	1.64298	1.85079	2.20267	1.85642	2.97916	1.50862	2.31615	6.6209	1.05906	4.2609
Dendrobium_GLEAN_10002145	325.338	183.479	202.545	445.09	408.883	577.816	705.519	517.959	707.243	697.942	290.049	232.624	750.103	650.85
Dendrobium_GLEAN_10002148	0	0	0	0	0	0.0508569	0.274258	0.109581	0.828147	0.540983	0	0	0.241125	0.468332
Dendrobium_GLEAN_10002157	0.97235	0	0.206203	0.434849	0.434477	0.210962	0.910129	0.454557	10.9929	6.73223	1.35109	0	0	1.21419
Dendrobium_GLEAN_10002164	0.591627	0.331345	5.64589	0.771704	0.660894	1.06967	0	0.11524	0	0.252854	0.342529	0	0.126789	0
Dendrobium_GLEAN_10002172	149.353	143.207	151.647	155.055	169.818	193.302	231.693	398.581	284.834	218.21	275.429	105.4	220.764	370.294
Dendrobium_GLEAN_10002178	0	0	0	0	0	0	0.254648	0.127182	0.128155	0.139528	0	0	0	0.815334
Dendrobium_GLEAN_10002182	0	1.16793	0	0.666151	0.332791	0	0	1.2186	5.08713	8.97631	5.00189	2.07384	1.34073	10.0442
Dendrobium_GLEAN_10002190	0.19447	0.784184	0.247443	0.608788	0.477924	0.253155	2.22982	2.0455	3.57269	3.69026	2.1167	0.676879	0.900201	2.76836
Dendrobium_GLEAN_10002196	1.46531	0.410329	0.388428	0.682612	0.136405	0.662323	2.14304	3.13961	3.59506	2.97471	2.26228	1.84174	1.09908	5.64176
Dendrobium_GLEAN_10002199	1.58511	0.887755	0.63028	0.66458	2.43471	4.08391	8.57754	17.5991	7.23353	20.0697	16.0601	10.1149	50.1905	1.73194
Dendrobium_GLEAN_10002203	14.1079	12.7133	15.184	13.8756	10.7829	14.729	34.3781	23.0584	31.4796	32.9131	30.5837	28.4289	30.9615	23.7099
Dendrobium_GLEAN_10002204	0	0	0	0	0	0	1.74392	2.0587	1.43617	2.95349	0.1569	0.314421	4.70428	3.38407
Dendrobium_GLEAN_10002207	0	0	0	0	0	0	0	0	0	0	0.132171	0.132433	0	0.427607
Dendrobium_GLEAN_10002213	0	0	0	0.097435	0	0	0	0	0	0	0	0	0	0
Dendrobium_GLEAN_10002219	0.247091	0	0.523997	2.48631	1.93214	1.60828	2.3128	2.59899	6.11075	5.38578	5.15002	5.1602	1.58859	5.24532
Dendrobium_GLEAN_10002221	0	0	0	0	0	0	0	0.233032	0	0.170436	0	0.0771128	0.256386	0
Dendrobium_GLEAN_10002234	0	0.268863	0.254513	0.268364	0.268134	0.130194	6.3189	0.140263	0.141337	0.615518	0	0	0	5.84478
Dendrobium_GLEAN_10002236	0	0	0	0	0	0	0.0765529	0	0	0	0	0	0	0
Dendrobium_GLEAN_10002244	0.671321	1.71876	1.42365	4.1817	3.32107	4.26548	1.34649	1.34499	27.3316	5.16445	1.55467	0.333803	0.24663	3.23341
Dendrobium_GLEAN_10002254	0.385372	0	0	0	0	0	0	0	0	0	0	0	0	0.240611
Dendrobium_GLEAN_10002262	9.75128	7.84184	8.21865	11.7409	6.70335	7.05216	5.85083	13.4419	21.2006	18.9144	9.26459	6.67209	13.1815	14.6744
Dendrobium_GLEAN_10002269	62.7749	44.9599	45.777	60.531	51.8765	71.8959	132.151	105.548	114.326	102.33	180.235	61.4606	104.123	119.477
Dendrobium_GLEAN_10002271	0	0.191264	0	0	0	0	0.199784	0	0	0.218934	0	0	0.219561	0
Dendrobium_GLEAN_10002272	0	0	0	0	0	0	0.0811006	0.24303	0	0	0	0	0	0
Dendrobium_GLEAN_10002275	0.187525	0.210049	0	0	0	0	0	0	0.220839	0	1.30283	0	0.482251	0
Dendrobium_GLEAN_10002277	0	0	0	0	0	0.201628	0	0	0	0	0	0	0	0
Dendrobium_GLEAN_10002291	2.67682	3.69028	2.40165	3.68343	3.22024	2.23372	4.57741	1.92518	7.03221	2.64009	5.72225	3.34458	3.70671	5.91384
Dendrobium_GLEAN_10002299	82.3591	59.2103	55.5496	88.6505	91.2108	84.7357	90.2869	78.0509	70.5892	35.4009	77.0574	67.9008	79.1975	48.0329
Dendrobium_GLEAN_10002300	0	0	0	0	0	0	0	0	0	0	0	0	0	0
Dendrobium_GLEAN_10002308	2.48717	0.619093	0	1.85383	1.54354	0.599577	15.1968	14.2109	24.4085	9.92118	1.59997	2.56501	0.710685	83.1659
Dendrobium_GLEAN_10002311	26.2244	34.5734	32.482	9.98951	9.72172	13.5948	2.85107	3.11911	16.5349	26.4826	22.7072	5.11586	0.596818	3.91225
Dendrobium_GLEAN_10002314	3.28959	5.6688	3.21974	0.848741	0.565343	1.64703	72.2401	47.3177	1.49	12.9778	9.0832	22.3125	2.92837	10.4274
Dendrobium_GLEAN_10002317	0	0	0	0	0	0	0	0	0	0	0	0	0	0
Dendrobium_GLEAN_10002323	0	0	0	0	0	0	0	0	0	0	0	0	0	0
Dendrobium_GLEAN_10002325	37.5546	24.6161	33.3311	35.456	57.6444	45.5678	91.1335	69.2491	227.029	245.214	93.0907	15.1693	108.203	50.7163
Dendrobium_GLEAN_10002326	0	0	0	0	0	0	0	0	0	0	0	0	0	0
Dendrobium_GLEAN_10002329	0	0	0	0	0	0	0	0	0	0	0	0	0	0
Dendrobium_GLEAN_10002352	91.2533	91.9929	79.4037	69.9597	77.5047	69.6088	15.2525	23.1918	19.1049	15.9716	20.7974	48.7353	20.8598	18.449
Dendrobium_GLEAN_10002356	0	0.117042	0	0.70095	0.23345	0.226706	4.76799	0.610598	0.246109	0.535899	1.08893	0.121232	0.671792	10.5689
Dendrobium_GLEAN_10002368	0	0.175564	0	0.175238	0.175088	0.170029	0.366768	0	0	0.401924	0	0.181848	0.403075	0
Dendrobium_GLEAN_10002372	0	0	0	0	0	0	0	0	0	0	0	0	0	0
Dendrobium_GLEAN_10002382	0	0	0	0	0.184738	0.179401	0.193492	0	0	0	0.191493	0	0.425292	1.23905
Dendrobium_GLEAN_10002384	5.63963	4.79223	4.74266	4.13106	1.95515	3.37539	10.4665	13.1821	6.41252	4.23881	7.65615	1.12813	11.5026	3.88542
Dendrobium_GLEAN_10002386	0.38894	2.17829	1.03101	2.39167	3.69305	1.05481	0	0	0	0	0	0.225626	0.250056	0.242839
Dendrobium_GLEAN_10002394	182.332	71.4814	150.75	182.242	268.843	174.76	365.902	231.569	79.0265	40.9112	25.589	30.6604	58.9088	133.294
Dendrobium_GLEAN_10002396	0.117993	0	0	0	0	0.127999	0	0	0	0	0	0	0	0
Dendrobium_GLEAN_10002404	0.917151	1.23278	1.36148	1.94827	1.02453	1.89037	1.18039	1.60782	5.29243	4.35096	9.7703	2.02177	3.77377	7.55875
Dendrobium_GLEAN_10002412	3.28168	6.17545	3.75804	0	0.733179	1.70879	0.307169	0.767064	0.154587	0	0.455992	0.609191	0.843939	1.14741
Dendrobium_GLEAN_10002414	0.184235	0.206364	0	1.64785	2.46966	0	5.17337	10.5505	3.90537	0.236219	5.33323	0.641253	0.236895	2.53063
Dendrobium_GLEAN_10002417	14.1736	16.8864	19.5374	11.3808	26.9162	4.47291	6.0303	2.8612	4.70401	2.97375	1.1936	1.79394	1.15977	10.4585
Dendrobium_GLEAN_10002435	0	0	0	0	0	0	1.43611	1.11573	0.16061	0.349726	0	0	0.876819	0
Dendrobium_GLEAN_10002438	0.705975	0.197693	0.93571	1.38128	1.3801	4.59507	6.4015	21.2457	22.6555	19.9138	82.5638	154.397	62.4089	0.220391
Dendrobium_GLEAN_10002443	53.1813	38.4178	41.8837	44.1631	32.9325	41.8053	30.6605	20.7178	17.2457	27.423	40.8301	70.1967	35.1822	29.5951
Dendrobium_GLEAN_10002444	1.26523	0.85032	0.536624	0.848741	0.282672	0.54901	0.592132	0.591471	0.298	0	0.586013	0.293586	0.650748	0.947949
Dendrobium_GLEAN_10002451	71.3616	52.576	51.0352	53.9904	46.2125	43.4103	104.53	75.5907	113.083	103.33	93.6855	61.4729	41.532	69.0434
Dendrobium_GLEAN_10002462	0.182105	0	0.128728	0.339333	0.0678085	0.197548	0.0710216	0	0	0	0.0702877	0.21128	0.0780521	0
Dendrobium_GLEAN_10002465	0	0	0	0	0	0	0	0	0	0	0	0	0	0.156111
Dendrobium_GLEAN_10002468	1.01393	1.78469	0.153585	0.485831	0.64722	0.785652	0.169472	0.338566	0.170579	0.928583	0.167721	0.336105	0.372497	1.80873
Dendrobium_GLEAN_10002470	20.8306	14.4624	12.7778	9.04628	10.0001	6.16286	8.45973	3.42035	8.51498	11.6986	15.1499	47.5369	4.86994	6.44916
Dendrobium_GLEAN_10002471	1.6156	2.53352	2.5696	1.98692	2.70712	1.40209	0.189027	0.188816	0	0.207146	0	0.374887	1.45417	1.21046
Dendrobium_GLEAN_10002478	0	0	0	0	0.268134	0	0	0.280526	0	0.15388	0	0	0	0
Dendrobium_GLEAN_10002480	0	0	0	0	0	0	0	0	0.0534212	0.0581618	0	0	0	0.0566449
Dendrobium_GLEAN_10002483	1.06008	1.48426	1.26454	2.74078	1.92431	1.86871	2.55812	3.63932	4.99361	3.65282	3.52902	5.07339	6.64502	11.169
Dendrobium_GLEAN_10002484	2.23038	1.87371	0.788315	3.11706	1.86863	1.41139	10.6558	7.60276	5.47212	4.76618	6.67173	5.39107	11.9496	11.1405
Dendrobium_GLEAN_10002487	0.144349	0	0	0	0.725621	0.234886	1.60445	2.36182	62.0475	104.477	31.2561	5.69415	0.278413	3.60503
Dendrobium_GLEAN_10002494	3.75049	4.53706	4.13584	4.36091	2.84893	3.41759	1.75525	4.03257	8.30356	5.96283	4.34278	0.870273	2.8935	11.4273
Dendrobium_GLEAN_10002499	0.0857255	0	0.181795	0	0	0	0	0.100188	0	0	0	0	0	0
Dendrobium_GLEAN_10002513	48.0063	16.4086	19.837	24.6658	15.3783	20.1034	18.3785	2.26896	64.2252	72.8665	5.92661	3.89063	0.453883	13.4439
Dendrobium_GLEAN_10002519	0.998065	0.68049	0.460122	1.30994	1.35729	1.22393	6.24492	0.71001	6.2346	6.78787	13.3155	0.302078	0.669571	9.10344
Dendrobium_GLEAN_10002539	0.135502	0	0	0	0	0.146993	2.8537	2.85051	3.35106	6.9494	12.0813	6.13121	3.83311	5.75293
Dendrobium_GLEAN_10002545	7.54153	10.6274	6.96471	7.34374	6.34101	4.13453	3.89001	6.91839	15.1842	17.4674	7.04234	4.32784	4.5879	13.7715
Dendrobium_GLEAN_10002546	0	0	0	0	0	0	0.0780111	0	0	0	0	0	0	0.124888
Dendrobium_GLEAN_10002548	0.649235	0.472692	0.585144	0.834748	0.61646	0.880367	0.531729	0.417321	0.91749	1.3735	1.01488	1.61949	0.542625	1.05393
Dendrobium_GLEAN_10002560	0.529481	0.0988467	0	0.493316	0.887209	0.670115	0	0	0	0	0.102183	0.102385	0	0
Dendrobium_GLEAN_10002586	0	0	0	0	0	0	0	0	0	0	0	0	0	0
Dendrobium_GLEAN_10002590	18.6024	27.8465	27.1784	39.967	38.3049	42.127	36.4089	27.9524	36.1419	44.0755	34.1466	29.1417	40.4539	41.3202
Dendrobium_GLEAN_10002599	73.6618	79.7822	79.0742	59.2151	64.2648	66.0403	40.5997	35.9297	23.6586	19.904	24.672	107.006	49.7068	19.0048
Dendrobium_GLEAN_10002609	0	0	0	0	0	0	0	0	0	0	0	0.105946	0.587088	0
Dendrobium_GLEAN_10002623	0	0	0	0.227979	0	0	3.34009	1.42987	0.960544	0.522892	0.708336	0	1.57317	6.11105
Dendrobium_GLEAN_10002636	0	0.101403	0	0	0	0	0	0	0	0	0	0	0	0
Dendrobium_GLEAN_10002638	0	0.846242	0	0.168934	0	0.327826	0.176788	0.17659	0.177942	0.193733	0.874804	0	0	0.377361
Dendrobium_GLEAN_10002650	34.8418	40.8505	42.2955	47.5098	37.1023	46.8042	54.4808	43.9546	66.1491	60.9554	30.7294	43.824	42.9166	59.9755
Dendrobium_GLEAN_10002654	0	0	0	0	0	0	0	0	0	0	0	0	0	0
Dendrobium_GLEAN_10002655	0.140018	0	0	0.156546	0.156412	0	0.163823	0.16364	0.659573	0.897631	0	0.649804	0.540121	1.04906
Dendrobium_GLEAN_10002661	1.96901	3.67586	1.91382	1.28416	2.19954	1.068	1.53584	1.1506	2.12558	2.94535	0.949982	2.28447	1.47689	3.68811
Dendrobium_GLEAN_10002668	8.69541	7.4922	8.22709	8.67482	8.21908	6.53042	100.485	83.3315	102.244	90.9065	178.602	28.2478	125.913	84.0253
Dendrobium_GLEAN_10002690	18.4746	33.11	18.7644	1.08712	1.52067	2.53155	16.6099	9.31841	5.95448	10.7217	1.80145	0.902505	0.500112	2.18555
Dendrobium_GLEAN_10002695	0.104491	0	0	0.116825	0.116725	0.113353	16.5046	7.69354	8.61383	9.11028	22.9886	72.8604	7.65843	19.0501
Dendrobium_GLEAN_10002702	11.778	8.67215	13.2746	5.89348	5.52041	7.14789	20.1406	18.193	29.4868	18.0582	6.00836	10.0337	16.6272	17.8958
Dendrobium_GLEAN_10002704	0.792557	0.221939	0.840373	1.32916	0.442674	1.07471	6.25928	3.93663	0.466679	1.52428	40.3796	12.8735	6.8789	7.67004
Dendrobium_GLEAN_10002708	79.7054	87.7502	91.1952	111.186	104.17	99.3378	149.653	67.8698	116.621	162.516	89.3743	103.806	99.1121	115.004
Dendrobium_GLEAN_10002718	0	0	0	0	0	0	0	0	0	0	0	0	0	0
Dendrobium_GLEAN_10002724	2.64817	3.3754	2.42064	3.47123	3.06023	2.57557	0.641047	0.960498	4.9468	4.80037	6.5557	1.3773	1.64385	5.70143
Dendrobium_GLEAN_10002732	0.360047	0.672158	0.381769	0	0	0	14.7441	1.54289	8.62156	4.30863	3.47422	0.696218	10.9567	25.3274
Dendrobium_GLEAN_10002734	87.2148	85.5292	92.6654	145.07	159.46	191.153	244.277	221.331	268.301	161.802	404.982	211.874	264.339	206.256
Dendrobium_GLEAN_10002739	0	0	0	0	0	0	6.3189	3.74035	1.64893	2.05173	0.231615	0	3.3436	5.24532
Dendrobium_GLEAN_10002743	190.79	163.427	178.97	82.5482	86.355	71.2236	101.667	83.6766	55.0799	72.8665	10.2864	21.4326	53.2556	70.0845
Dendrobium_GLEAN_10002745	5.29481	6.91927	7.67282	8.5837	7.68914	8.23284	13.7322	9.79779	12.0552	10.5226	5.92661	8.9075	11.1201	7.82389
Dendrobium_GLEAN_10002758	14.0928	20.0629	9.06221	13.3674	7.71901	23.3264	30.7966	39.0505	35.3343	29.0273	18.8977	12.0783	31.3317	65.5664
Dendrobium_GLEAN_10002759	4.39388	2.41161	2.2829	18.6184	13.2524	20.21	19.7925	13.5568	6.67507	1.52109	1.78072	0.560761	3.44638	14.9239
Dendrobium_GLEAN_10002760	0.37173	1.66552	1.18247	0.623412	0.415252	0.201628	0	0	0	0	0.215217	0	0.238991	0.232094
Dendrobium_GLEAN_10002761	2.41411	2.70408	2.04781	0.269906	0.809026	0	10.4508	3.6678	11.372	10.2144	14.5358	1.12035	2.1729	2.71309
Dendrobium_GLEAN_10002775	6.22304	14.3767	6.59849	1.52197	1.08619	1.89866	4.77818	1.13639	5.03841	3.98947	2.25181	4.51252	0.750168	4.85677
Dendrobium_GLEAN_10002787	37.1785	47.3962	43.6686	40.7057	37.5732	40.5542	21.0887	15.6038	19.1099	27.1923	26.2223	23.6527	19.4787	18.66
Dendrobium_GLEAN_10002788	1.73324	1.94143	1.29727	5.81346	7.74465	7.5209	1.67004	17.1584	3.72211	7.32048	5.43058	2.36579	22.1554	1.14582
Dendrobium_GLEAN_10002792	62.8614	36.3576	50.6134	71.595	68.7445	43.6559	52.7557	146.933	27.1555	38.6044	43.197	66.9684	176.2	40.7154
Dendrobium_GLEAN_10002795	4.28018	14.4944	3.58851	15.2465	26.9087	13.2816	33.4246	30.2463	37.7457	55.517	23.7433	22.5198	57.8518	28.3396
Dendrobium_GLEAN_10002796	0	0	0	0	0	0.210962	0	0	0	0	0	0	0	0
Dendrobium_GLEAN_10002809	0.189214	0.211942	0.20063	0.423096	0	0	0.442766	1.54795	3.56526	3.39644	0.657285	0	3.40617	1.8902
Dendrobium_GLEAN_10002814	2.07862	2.61934	1.56119	2.37239	2.17686	1.92606	2.63468	3.08724	2.85588	3.10932	5.26506	1.55752	2.2273	10.1662
Dendrobium_GLEAN_10002816	5.31013	3.24031	4.36994	7.53191	6.59585	7.00713	1.80824	1.15783	3.87344	5.13174	1.83544	3.72411	2.08915	3.1175
Dendrobium_GLEAN_10002818	0	0	0	0	0	0	0.323335	0	0.325447	0.354328	0	0	0	0.345087
Dendrobium_GLEAN_10002821	30.9377	27.3326	22.7781	44.9663	47.1182	47.3168	80.0423	75.5733	97.0373	84.7535	78.206	31.4454	77.8244	79.4415
Dendrobium_GLEAN_10002824	56.3488	76.8883	59.0967	33.5618	32.5031	28.1187	101.171	52.0855	131.392	63.7099	172.847	118.153	52.2995	258.556
Dendrobium_GLEAN_10002825	0	0	0	0	0	0	0	0	0	0	0	0	1.71014	0
Dendrobium_GLEAN_10002829	0.494182	0	0.0873329	0.184171	0	0.268046	0.385466	0.096259	10.9606	1.58405	0	0	0.105906	1.54274
Dendrobium_GLEAN_10002834	7.85909	9.86554	8.76428	16.3615	17.4071	15.2873	40.5859	22.1706	14.2021	18.9371	32.7922	31.5993	36.2404	27.0726
Dendrobium_GLEAN_10002845	8.44938	7.30102	4.35159	1.34953	2.69675	5.23768	47.1698	13.5426	40.0861	14.2383	12.02	7.28228	9.00201	32.8586
Dendrobium_GLEAN_10002847	4.84679	3.61931	3.42614	6.7091	4.64078	10.766	34.2949	25.3553	68.2223	15.388	57.4583	32.4009	38.8768	267.453
Dendrobium_GLEAN_10002848	0.815641	0.799411	0.432425	2.62176	1.59449	4.64526	14.0761	37.1765	47.5469	29.4127	119.119	279.281	94.6522	1.78239
Dendrobium_GLEAN_10002854	0.302633	0.135594	0.0641783	0.270684	1.0142	0.459618	0.283268	0.424427	3.99165	0.62084	0	0	0	0.604647
Dendrobium_GLEAN_10002861	1.15843	1.35399	1.12151	1.9709	2.36305	1.63913	3.8304	3.0609	4.32993	3.74551	5.89035	0.701227	11.2039	12.5158
Dendrobium_GLEAN_10002866	4.08964	3.64917	3.4544	3.4874	4.1813	2.55661	4.78494	4.13151	8.3263	7.19882	4.25391	3.13643	3.11951	9.86742
Dendrobium_GLEAN_10002871	0	0	0	0.763637	0.572238	0	0.599353	19.9561	0.402179	0.218934	0	0.198111	7.24552	0.426448
Dendrobium_GLEAN_10002872	13.0485	12.013	13.741	18.2859	16.0738	13.1856	8.88828	6.99824	13.9984	14.5531	12.315	8.91752	5.63105	14.7315
Dendrobium_GLEAN_10002879	0	0.0792105	0	0	0	0	1.24109	0.330587	0.749515	1.45072	1.39203	0.738413	0.0909294	0.52983
Dendrobium_GLEAN_10002886	33.6473	20.1647	25.2241	15.8143	16.519	9.29955	36.108	17.5329	21.453	17.0367	20.1009	62.6596	20.6679	40.1427
Dendrobium_GLEAN_10002888	32.5543	81.3983	48.103	92.0488	68.2737	172.702	112.301	200.296	44.2739	40.3934	5.5935	12.9148	354.589	22.2926
Dendrobium_GLEAN_10002889	0.291705	0	0	0	0.162929	0	2.38909	1.36367	2.06117	8.7893	18.2397	10.8301	5.06363	0.546387
Dendrobium_GLEAN_10002890	6.46238	24.9732	7.5375	44.7961	144.019	49.7741	14.366	120.842	21.6898	84.5154	0.374147	7.87262	25.7596	18.1569
Dendrobium_GLEAN_10002895	10.1955	3.42605	3.4594	0.455958	1.13892	2.87564	1.67004	3.09805	2.64149	4.44458	4.01391	4.73158	11.5366	3.05552
Dendrobium_GLEAN_10002898	0	0	0	0	0	0	0	0	0	0	0	0	0	0.162898
Dendrobium_GLEAN_10002902	0	0	0	0	0	0	0	0	0	0	0	0	0	0
Dendrobium_GLEAN_10002904	0.509158	0.570316	0.404907	1.28083	0.710962	0.414253	0	0	0	0	0	0.295365	0.491019	0
Dendrobium_GLEAN_10002908	0	0	0	0	0	0	0	0	0	0	0	0	0	0
Dendrobium_GLEAN_10002915	0.106613	0.358257	0.113045	0.238394	0.119095	0.115654	0.87317	0.373798	0.37666	0.136695	0.246899	0.371081	0.548346	0.665649
Dendrobium_GLEAN_10002925	7.80633	8.18882	8.40869	9.83605	8.99713	7.25859	10.7282	8.54405	16.0516	11.4388	6.31304	5.24731	10.2766	11.9141
Dendrobium_GLEAN_10002933	8.57859	7.62094	8.9916	6.94533	7.15969	7.0598	9.11411	5.18579	18.4634	19.0905	6.50805	8.69455	6.71981	12.5592
Dendrobium_GLEAN_10002940	17.7357	28.492	22.5173	19.5682	15.1198	17.7208	17.2014	21.2732	10.1684	13.7637	24.3195	19.4941	16.2036	12.5305
Dendrobium_GLEAN_10002946	8.36393	11.4505	9.06562	7.89655	9.96605	9.27487	9.56844	8.47165	10.2876	12.1538	6.88695	6.46928	15.5344	15.0861
Dendrobium_GLEAN_10002952	2.19737	0.572397	0.216739	0.914135	0.742099	0.221741	28.9979	2.86669	12.5776	4.65195	0.414202	0	1.05133	15.57
Dendrobium_GLEAN_10002953	15.9405	18.9411	20.3284	25.4086	23.2211	17.4092	21.045	12.336	11.4157	19.4717	13.4693	10.6218	15.6496	22.1917
Dendrobium_GLEAN_10002966	0.182633	0	0	0.20419	0.204015	0.198121	0	0	0	0	0	0	0	0.228057
Dendrobium_GLEAN_10002977	92.0273	121.04	132.259	133.542	134.592	71.5693	54.6807	60.803	72.9747	78.7311	69.2457	58.0359	66.7935	81.2824
Dendrobium_GLEAN_10002980	0.562574	0.210049	0.994191	0.628978	0.62844	0.813711	0	0	0.441678	0.480874	0	0.217568	0	0.468332
Dendrobium_GLEAN_10002983	4.38863	3.16014	6.64773	6.65903	5.25263	7.14123	3.66768	7.32718	14.0282	10.0481	7.25957	2.18218	3.62768	11.3518
Dendrobium_GLEAN_10002984	26.3881	11.892	15.1729	52.8126	23.5477	61.4248	47.9768	112.84	52.0954	4.34019	14.9659	10.8003	46.8896	69.4572
Dendrobium_GLEAN_10002986	3.95953	0.48208	0	2.69464	5.19235	3.64169	14.2003	57.2406	3.34517	3.86275	1.39538	0.0998673	6.64083	29.1287
Dendrobium_GLEAN_10002990	2.57387	2.99835	1.63749	1.03596	0.575043	1.45192	3.13192	3.97068	2.18241	2.24408	1.19213	1.07504	3.0448	17.3558
Dendrobium_GLEAN_10002995	2.67966	3.12322	2.87973	2.5911	1.53715	3.29974	3.89786	4.44368	7.67607	5.8965	5.57672	3.73917	2.79373	8.63668
Dendrobium_GLEAN_10003007	1.64219	0.484064	1.0081	6.76432	5.50337	5.81318	2.93264	14.4448	1.32322	4.65438	1.30105	2.70751	4.00089	0.431713
Dendrobium_GLEAN_10003009	43.7627	68.4208	60.5102	72.223	54.0274	58.0037	56.8813	35.6945	37.3473	67.5905	45.5386	63.0063	59.9297	51.6172
Dendrobium_GLEAN_10003027	8.62613	7.45675	7.15818	9.95881	11.6261	10.0697	2.08436	6.13651	2.87091	2.40437	2.60567	1.52298	8.0777	5.5029
Dendrobium_GLEAN_10003029	23.8489	25.2844	24.1431	26.4445	25.6544	21.8257	28.3629	34.2957	28.4325	37.7508	28.5243	27.6698	40.8876	29.7806
Dendrobium_GLEAN_10003030	12.5016	11.2026	8.83726	21.6182	19.7377	19.7099	11.1166	10.9094	25.3229	18.5938	16.213	13.5376	11.3597	15.8192
Dendrobium_GLEAN_10003044	13.47	13.3006	13.9679	20.9926	15.3786	22.0996	99.4228	182.014	68.2588	171.279	39.7878	24.5829	331.325	29.9335
Dendrobium_GLEAN_10003050	946.838	765.139	773.841	471.713	460.935	544.024	562.85	1868	123.502	235.765	95.2929	52.2164	1502.42	338.269
Dendrobium_GLEAN_10003053	0.0684129	0.383152	0.362702	2.44762	3.20975	4.82395	2.08114	0.959455	2.73927	0.701731	0.633734	0	0.35187	0.598
Dendrobium_GLEAN_10003060	0	0	0	0	0	0	0	0.340917	2.40469	0.374013	0	0	13.6906	2.18555
Dendrobium_GLEAN_10003065	27.6748	28.9464	24.6613	54.6334	49.7578	56.1697	40.7359	26.7426	55.9973	35.604	21.5992	13.0833	38.6059	33.2673
Dendrobium_GLEAN_10003066	213.307	2.44923	3.78283	8.7494	6.42787	4.49436	37.8364	23.2011	2.30399	0.221334	1.73235	0.0667606	0.517924	233.093
Dendrobium_GLEAN_10003074	6.15598	8.92347	7.48729	5.4656	9.50605	4.91033	3.17761	5.92491	14.286	15.0895	6.70884	2.10066	9.07961	10.6263
Dendrobium_GLEAN_10003077	10.3017	9.83957	9.73778	7.85704	10.1697	9.78928	10.1844	8.30646	5.92487	8.2937	10.9114	14.9171	13.657	9.47348
Dendrobium_GLEAN_10003092	0.172154	0	0	0	0	0	0	0	0	0	0.0996703	0	1.1068	0.107486
Dendrobium_GLEAN_10003098	0	0	0	0	0	0	0	0	0	0.163206	0	0.0492275	0	0
Dendrobium_GLEAN_10003099	15.8844	9.68698	12.1642	13.8128	12.8152	16.2742	11.977	9.28212	17.4593	12.6724	11.6489	12.2862	12.2548	11.0196
Dendrobium_GLEAN_10003110	0.132093	0.887755	0.280124	0.295369	0	0.143295	3.24555	2.00691	3.88899	4.06474	0.764766	0	3.90653	12.2061
Dendrobium_GLEAN_10003117	30.6328	30.1003	24.1176	17.4319	17.5195	11.5412	12.4477	16.8285	19.4416	13.0529	15.0802	12.5562	15.5668	24.5087
Dendrobium_GLEAN_10003121	32.9013	21.1023	36.4156	48.5762	48.5346	42.9276	7.0662	2.00161	0.95539	0.23115	18.3701	39.6366	0.463623	27.2396
Dendrobium_GLEAN_10003125	8.21017	5.98831	3.23926	4.4829	5.33221	7.24943	8.04223	5.3555	5.39651	3.91693	4.42174	5.98115	5.64672	3.81477
Dendrobium_GLEAN_10003127	11.0178	11.1843	9.85716	8.34054	7.69237	8.34165	11.4139	13.0107	13.1104	12.8023	17.1433	8.65517	12.8389	13.9015
Dendrobium_GLEAN_10003137	32.4042	35.2883	32.7685	52.7782	42.0077	52.186	54.0617	42.6634	68.7841	40.7781	33.0051	25.412	37.0368	21.8555
Dendrobium_GLEAN_10003138	0	0.128555	0	0.384948	0.512825	0.249004	0.805688	0	0.270317	0.441458	0	0.266313	0.295148	0
Dendrobium_GLEAN_10003148	0.548579	1.22894	1.24645	2.19047	2.27614	2.21038	2.47569	3.29723	2.21498	2.00962	1.27042	1.09109	2.11614	3.71869
Dendrobium_GLEAN_10003149	1.89214	1.8015	1.10346	1.37506	0.528418	0.10263	0	0.110568	2.67395	0.970412	0	0	1.94638	0.236275
Dendrobium_GLEAN_10003152	28.1809	36.0328	18.6052	16.9426	15.1462	17.0158	36.0826	10.2534	42.58	24.5428	2.77058	0.925353	1.70924	96.9387
Dendrobium_GLEAN_10003153	3.78738	3.27815	5.29366	2.69464	2.1154	2.61455	5.43839	4.22514	4.66297	4.63531	2.59143	2.59655	5.75538	3.43955
Dendrobium_GLEAN_10003162	0.189214	0.423883	0.401259	0.317322	0.317051	0.20526	0.332074	0.110568	1.33697	0.970412	0.43819	0.109764	1.09484	2.24462
Dendrobium_GLEAN_10003169	22.8126	24.5627	25.4832	22.8701	23.9319	26.8019	14.4782	8.75591	5.89849	9.06625	6.43323	11.4757	12.2312	13.0345
Dendrobium_GLEAN_10003171	23.2576	35.2161	29.3744	48.9805	40.5903	42.8421	46.358	26.1272	41.8809	65.3398	22.6784	33.1131	37.6096	48.2698
Dendrobium_GLEAN_10003172	0.190934	0	0	0	0	0	1.34037	0.669438	0.449709	0.489617	0.221087	5.5381	0.245509	0.238423
Dendrobium_GLEAN_10003174	0.433046	0.242531	0.229586	0.968323	0	1.17443	27.6135	232.808	0	0.277618	0	0.753638	103.57	21.6302
Dendrobium_GLEAN_10003178	0.889947	0.797475	0.377456	0.397997	0.596485	0	2.29075	2.28819	0	0.684634	4.94635	10.3253	0.228865	0.444518
Dendrobium_GLEAN_10003179	0	0	0	0	0	0	0	0	0	0	0	0	0	0
Dendrobium_GLEAN_10003188	0.50609	1.84236	1.2074	1.41457	0.848015	2.33329	0	0.295736	1.341	5.67778	0.146503	0.587172	0	0
Dendrobium_GLEAN_10003193	0	0.0786807	0	0	0	0	0	0	0	0	0	0	0	0
Dendrobium_GLEAN_10003200	0.20391	0	0	0	0	0	0	0	0	0	0	0	1.57317	1.52776
Dendrobium_GLEAN_10003201	0.373382	0.104558	0.197955	0.626182	0.312823	1.01262	0.655293	0.654561	0.109929	0.119684	0.108087	0	2.64059	4.07969
Dendrobium_GLEAN_10003209	102.813	95.2223	89.9279	121.211	85.1326	107.41	150.951	91.4048	128.617	147.211	67.6315	73.567	90.7917	100.91
Dendrobium_GLEAN_10003215	38.2677	25.4527	29.6303	18.7059	17.3643	23.7493	59.0041	54.1539	66.7259	73.4079	39.983	56.3071	27.1586	57.4169
Dendrobium_GLEAN_10003220	2.26648	1.26936	2.0828	1.18254	1.51911	0.737609	7.77866	7.68168	33.4532	15.983	4.63646	0.964187	3.9829	19.9058
Dendrobium_GLEAN_10003224	12.8616	6.43695	11.0987	11.8557	23.8439	13.4329	2.80154	3.11823	7.00931	11.6663	10.5358	53.577	2.02325	8.79914
Dendrobium_GLEAN_10003227	10.8531	7.20399	10.2292	26.6277	15.3792	21.9118	19.2825	25.9554	71.4801	54.3732	23.0396	7.46186	24.9386	86.8363
Dendrobium_GLEAN_10003228	3.64431	4.51174	4.77938	3.64558	2.14262	1.76861	1.12208	3.8108	6.09879	9.96001	8.66176	4.45071	4.68598	8.02366
Dendrobium_GLEAN_10003229	19.8675	19.9831	19.4324	14.5062	12.682	14.6908	22.581	16.0165	19.5771	30.36	22.066	27.5665	29.0914	20.1509
Dendrobium_GLEAN_10003231	0.054981	0	0.116596	0	0	0	0.257314	0.257027	0.323743	0.281978	0	0	0.0706964	2.47161
Dendrobium_GLEAN_10003235	0.290552	0.0929862	0.220058	0.278441	0.0927342	0	0.874156	0.38808	0	0	0.288374	0.240787	0.106743	0
Dendrobium_GLEAN_10003236	1.14145	1.02285	1.45238	1.02095	1.53011	2.22886	0.534206	0	1.34424	0.292706	0	0.264866	0	0.570143
Dendrobium_GLEAN_10003241	0	0	0	0	0	0	0.803055	0	0.64664	0.352012	0.476854	0.318531	0.70604	3.2569
Dendrobium_GLEAN_10003252	22.9606	20.3356	19.8164	29.0538	23.2629	36.2998	14.3692	10.1929	16.9784	10.9541	18.5488	10.7383	13.9607	12.002
Dendrobium_GLEAN_10003254	78.5658	62.0377	67.1396	89.5789	88.2857	99.5741	140.888	144.913	96.7374	89.5636	116.734	139.527	152.034	119.477
Dendrobium_GLEAN_10003259	2.24099	2.51017	1.76833	0.932281	1.57188	0.904572	1.2805	1.03544	3.49836	4.14291	3.98285	0.846518	0.670125	5.4015
Dendrobium_GLEAN_10003260	13.1733	14.4772	14.627	25.0102	24.1559	28.8506	14.6859	15.541	37.4669	26.9289	16.1171	8.07448	23.3307	21.8813
Dendrobium_GLEAN_10003261	10.6131	13.7649	13.5041	13.6145	14.8508	11.8767	9.80325	5.87538	12.1039	8.59434	14.3589	7.25844	9.04989	13.6713
Dendrobium_GLEAN_10003265	0.218779	0	0	0	0	0	0	0	0	0	0.0844429	0	0	0
Dendrobium_GLEAN_10003266	14.9052	10.8141	13.2901	56.8109	78.7104	66.6981	233.844	42.5597	179.521	282.319	182.985	42.0538	129.585	104.272
Dendrobium_GLEAN_10003270	29.3587	37.8179	32.9259	45.4487	43.1393	44.3429	67.1147	60.3094	48.2712	65.7297	74.1354	53.1896	57.0611	52.5942
Dendrobium_GLEAN_10003273	1.83631	2.31399	1.33863	2.69464	3.58977	3.48606	7.51976	8.85267	3.10864	0.735763	14.8841	1.86419	7.08355	12.1817
Dendrobium_GLEAN_10003274	1.95374	2.18842	1.55371	2.00233	1.63687	2.11943	4.00034	6.4695	3.64299	0.626254	8.29504	1.88896	5.02438	8.53889
Dendrobium_GLEAN_10003276	0	0	0	0	0	0.28659	0	0	0	0.169364	0	0	0	0
Dendrobium_GLEAN_10003277	0.976872	0.547105	0.776857	0	0	0	3.42886	2.85419	28.7605	1.25251	1.9795	1.13338	0	0.60992
Dendrobium_GLEAN_10003281	9.11961	8.82207	3.80932	7.72429	7.56332	5.0964	2.58668	8.39733	28.4766	18.4251	11.3598	3.84752	6.04082	22.0855
Dendrobium_GLEAN_10003282	59.5557	89.7837	57.5966	68.6442	67.1713	202.246	669.813	398.655	87.5516	58.5058	33.9807	24.5679	70.9556	22.1309
Dendrobium_GLEAN_10003284	0.103462	0	0	0.231348	0.115575	0	0.72631	1.20917	0.487369	1.19389	0.359402	0.120038	0.798208	1.03356
Dendrobium_GLEAN_10003293	4146.09	2239.8	3079.13	789.493	1078.74	718.832	286.632	690.621	136.39	296.795	149.218	4015.96	247.298	362.301
Dendrobium_GLEAN_10003297	0	0	0	0	0	0	0	0	0	0	0	0	0	0
Dendrobium_GLEAN_10003309	16.093	0.305526	2.60297	5.48926	0.914094	0	7.9784	0.95634	320.9	585.442	94.4356	0	0.350728	11.9212
Dendrobium_GLEAN_10003318	0.411819	0.691927	0.982495	1.84171	2.87521	1.67529	1.68642	0	0.48498	0.264009	6.55674	4.41962	0.52953	0.899932
Dendrobium_GLEAN_10003320	30.7715	79.3302	50.9273	73.9041	123.674	104.382	100.77	117.022	104.688	219.815	193.802	162.451	158.268	26.0233
Dendrobium_GLEAN_10003326	10.0283	10.3851	8.22581	6.76954	5.28418	5.33677	54.9029	36.9296	44.1201	32.0236	36.808	41.2713	30.6555	36.3864
Dendrobium_GLEAN_10003336	28.7538	27.1664	29.6932	17.6114	19.8308	13.5619	32.4721	33.8969	26.7952	18.9144	23.7405	23.4974	31.507	29.0366
Dendrobium_GLEAN_10003339	1.03292	0	0	0	0	0	9.66826	0.603591	8.10951	0	0.598022	0.998673	0	30.526
Dendrobium_GLEAN_10003340	0.792557	0	0	0	0	0	6.02746	2.00691	6.53351	0	0.458859	0.459767	0	25.7317
Dendrobium_GLEAN_10003345	0	0	0	0	0	0.193906	0.209136	0	0.210502	0	0.103487	0	0.229839	13.7271
Dendrobium_GLEAN_10003350	197.394	264.549	231.231	260.19	246.753	259.876	315.03	138.53	140.917	305.091	201.824	132.575	114.75	192.228
Dendrobium_GLEAN_10003351	0	0	0	0	0	0	0	0	0	0	0	0	0	0
Dendrobium_GLEAN_10003356	1.45941	0.426444	0.605526	0.851305	1.77203	1.51434	7.49825	5.85842	5.00658	0.244069	2.86545	2.50302	0.734303	40.8849
Dendrobium_GLEAN_10003359	10.8401	6.15542	2.87353	3.5349	2.35458	4.00148	8.27924	1.93553	14.6276	2.21995	3.83534	0.0873392	4.6462	25.4746
Dendrobium_GLEAN_10003360	93.6609	94.526	97.3054	37.6556	47.5576	42.2837	8.63393	12.6047	3.56526	4.12425	0	0.878113	5.35255	1.41765
Dendrobium_GLEAN_10003363	0	0	0	0	0	0	0	0	0	0	0	0	0	0
Dendrobium_GLEAN_10003364	0	0	0	0	0	0	0	0.348171	0.175418	0.190985	0	0	0	0.186004
Dendrobium_GLEAN_10003366	22.6066	10.6079	11.1754	14.516	23.2058	16.653	132.429	68.7289	45.7804	19.2909	40.0609	30.9247	11.8827	119.975
Dendrobium_GLEAN_10003370	206.403	320.252	315.848	150.248	169.324	100.504	81.7973	26.9446	118.303	165.948	100.858	107.397	37.5274	124.676
Dendrobium_GLEAN_10003377	6.08491	7.03567	6.66015	10.3145	4.60464	5.53628	6.20079	7.57028	15.2565	9.81521	4.09114	5.46564	6.05743	10.7848
Dendrobium_GLEAN_10003378	0	0.0601676	0.170869	0	0	0.0582709	0	0	0	0	0.0621983	0	0	0
Dendrobium_GLEAN_10003379	0.755495	0.507745	1.12151	0.506802	0.506369	0.655652	0.707151	1.23613	1.60148	1.54987	2.44945	1.57776	1.16573	2.83021
Dendrobium_GLEAN_10003386	27.2111	25.1531	29.4131	30.7184	22.4288	40.9824	81.9116	57.2741	84.6245	50.4706	24.9314	31.5706	78.4704	75.0509
Dendrobium_GLEAN_10003387	35.5002	82.027	60.7002	102.863	105.059	113.516	253.129	483.753	22.9829	72.6843	127.193	222.112	277.23	158.056
Dendrobium_GLEAN_10003388	13.2745	21.285	22.7519	31.7157	24.3758	36.691	44.7854	42.929	2.99806	9.09288	20.5295	48.9462	68.5088	19.7551
Dendrobium_GLEAN_10003397	0.770743	0.647491	0.612933	0.646289	0.215245	0.209027	2.93078	1.12597	4.31143	0.741163	4.4623	2.01201	0	5.29344
Dendrobium_GLEAN_10003405	0.260904	0	0.276645	0.14585	0	0	0	0	0.460882	0.334521	0	0	0	0
Dendrobium_GLEAN_10003406	8.2952	6.98517	5.30235	6.05134	4.73178	6.12677	7.77816	2.54399	6.30474	5.5819	5.31351	2.45724	1.21035	12.3419
Dendrobium_GLEAN_10003413	0	0	0	0	0	0	0	0	0	0	0	0	0	0
Dendrobium_GLEAN_10003414	20.7948	11.1804	17.1985	14.4146	11.6147	10.3768	11.1919	20.6576	26.2033	27.4622	24.8011	15.6821	13.9041	28.5636
Dendrobium_GLEAN_10003420	7.7788	8.2775	5.77367	6.08788	11.5136	7.17271	21.6156	12.0457	21.5277	20.446	30.1743	9.70193	20.2545	34.4831
Dendrobium_GLEAN_10003422	0.64957	0.485062	0.688759	0.726242	0.241874	0.234886	3.80002	2.78357	6.11975	3.88665	3.76075	2.76334	2.2273	5.67792
Dendrobium_GLEAN_10003429	36.3687	44.7158	42.2473	85.5533	81.9436	104.705	149.428	112.713	46.74	68.9064	98.977	136.53	209.595	50.6211
Dendrobium_GLEAN_10003433	23.8997	12.7768	17.8543	21.0527	22.4505	28.2835	25.8445	22.43	36.8878	25.3039	12.3694	10.0832	43.7684	52.4532
Dendrobium_GLEAN_10003436	50.2854	90.4504	84.0321	58.5111	52.2733	42.7198	12.7593	3.40543	10.1246	29.8881	59.6297	18.51	7.01118	3.63858
Dendrobium_GLEAN_10003438	85.8112	66.3196	88.2312	70.6691	64.7991	57.2853	40.2537	28.9877	31.8009	49.7544	59.9882	93.7574	33.6932	43.4612
Dendrobium_GLEAN_10003442	104.139	87.2405	85.8981	75.058	86.166	85.0328	75.0369	108.85	25.3229	50.652	106.398	220.614	120.402	58.6976
Dendrobium_GLEAN_10003445	31.142	34.6509	30.9365	59.5721	62.1794	52.9754	72.3889	47.2784	259.281	206.543	156.58	119.677	28.3364	81.9096
Dendrobium_GLEAN_10003449	0	0	0	0	0	0	0	0	0	0	0	0	1.32383	11.0563
Dendrobium_GLEAN_10003457	3.99577	3.6645	2.80691	4.04859	4.60308	3.95535	17.4732	6.1584	3.79392	3.90645	10.3814	6.86698	10.1473	11.133
Dendrobium_GLEAN_10003460	21.5483	21.5396	22.1253	23.3294	26.204	26.9264	7.34013	6.53499	5.30014	8.91802	4.1059	3.16463	5.78701	11.5806
Dendrobium_GLEAN_10003464	0	0	0	8.32268	21.8283	19.6115	25.5067	57.3259	0.313089	1.19305	0.615685	0.462677	12.6484	0.995946
Dendrobium_GLEAN_10003465	0	0	0	0	0	0	0	0.088935	0	0	0	0	0.195696	0
Dendrobium_GLEAN_10003470	0	0	0.0314103	0	0.0330913	0	0.173297	0.0346207	2.9304	4.63375	4.76787	0.103107	0	0.665837
Dendrobium_GLEAN_10003500	0	0	0	0	0	0	0	0	0	0	0	0	0	0
Dendrobium_GLEAN_10003514	9.3105	6.30581	4.59173	3.63121	4.83747	2.34886	14.1868	16.4484	16.0643	18.6004	18.3023	6.78274	23.6651	25.1451
Dendrobium_GLEAN_10003516	0	0.356447	0	0	0	0	0	0	0	0	0	0	0	0
Dendrobium_GLEAN_10003528	0	0	0	0	0	0	0	0	0.0413612	0	0	0	0	0
Dendrobium_GLEAN_10003529	0	0	0	0	0	0	0	0	0.0642441	0	0	0	0.0701455	0
Dendrobium_GLEAN_10003530	7.11958	1.99369	7.54911	7.95994	4.37422	8.4957	49.5635	36.195	66.656	60.7042	7.83172	4.54312	84.6799	138.69
Dendrobium_GLEAN_10003532	0	0	0	0	0	0	0.563612	0.168895	0.0567293	0.308818	0	0.167667	0.371643	0.120305
Dendrobium_GLEAN_10003535	0.898513	8.30312	5.89497	7.22035	3.26206	7.7977	0.0657045	0.853205	2.64535	0	0.0650255	0.32577	0.505461	0.350623
Dendrobium_GLEAN_10003538	16.4727	14.4843	20.2612	6.16974	6.07245	6.4331	5.782	5.39051	1.74593	1.47845	4.5778	3.44014	2.43584	9.46214
Dendrobium_GLEAN_10003539	0	0	0	0	0	0	0	0	0	0	0	0	0	0
Dendrobium_GLEAN_10003547	0	0	0	0	0	0	0	0	0	0	0	0	0	0
Dendrobium_GLEAN_10003548	0	0	0	0	0	0	0	0.0909113	0	0	0	0	0	0.194271
Dendrobium_GLEAN_10003563	32.7678	36.0204	41.7214	61.2866	59.5305	38.761	12.9495	28.009	33.4576	47.7122	89.0539	58.0374	3.47381	30.0354
Dendrobium_GLEAN_10003568	0.542506	0.08681	0.24653	0.173298	0.0865747	0	0	0	0	0	0	0	0	0.096777
Dendrobium_GLEAN_10003575	1.67279	0.416381	1.37955	0.831215	1.86863	1.00814	8.48112	7.60276	9.41205	7.14927	15.4956	9.70392	15.0565	11.1405
Dendrobium_GLEAN_10003577	0	0	0	0	0	0	0.0658807	0.0658071	0	0	0	0	0	0.632813
Dendrobium_GLEAN_10003580	0	0	0	0	0	0	1.82026	0	38.7805	0.110819	0	0	0	4.85677
Dendrobium_GLEAN_10003583	1.57521	7.05766	6.86655	6.84887	10.3623	8.54397	22.9353	13.9094	20.1994	7.18105	9.32249	5.68578	13.7281	37.1543
Dendrobium_GLEAN_10003585	196.155	204.323	186.132	242.356	269.376	267.5	230.718	147.882	194.513	185.012	224.581	171.476	214.048	207.222
Dendrobium_GLEAN_10003592	0	0	0	0	0	0	0	0	0	0	0	0	0	0
Dendrobium_GLEAN_10003595	11.5577	10.4403	10.4102	12.3662	16.1039	8.62823	11.6324	19.3173	18.4407	16.253	39.2854	5.33493	10.5467	11.9494
Dendrobium_GLEAN_10003597	0	0	0	0.164209	0	0	0.0859213	0	0.259448	0	0	0	0.0944267	0
Dendrobium_GLEAN_10003616	60.4221	70.7521	75.0362	60.8074	70.3852	51.6889	14.0289	18.1348	16.3355	24.7183	68.9659	85.5595	24.0837	32.5875
Dendrobium_GLEAN_10003618	0.281916	0	0.298925	0	0.157461	0	2.47384	0.494216	0.83	0.722924	0	0.163541	0.543746	2.64026
Dendrobium_GLEAN_10003621	73.8041	53.4271	48.9105	37.0881	54.8172	50.2524	344.718	196.139	261.903	72.9849	256.151	144.384	142.35	121.574
Dendrobium_GLEAN_10003625	6.54924	7.58888	4.3103	2.52493	5.29781	5.63473	6.87001	16.1001	11.1702	13.3197	3.66101	4.4543	22.0694	5.35812
Dendrobium_GLEAN_10003629	27.2485	36.4886	30.8402	42.6507	43.1614	43.8408	29.0153	22.3992	47.8094	45.6928	30.7717	26.57	23.0693	35.0962
Dendrobium_GLEAN_10003630	13.9053	4.38061	4.60756	5.66803	2.75069	3.77113	13.2188	3.21638	61.5791	18.0145	3.01898	2.52079	0.744994	25.1413
Dendrobium_GLEAN_10003646	35.5692	39.538	37.6433	33.1776	33.679	34.1759	99.4037	74.0341	55.452	77.4858	60.4851	126.554	76.4881	69.7119
Dendrobium_GLEAN_10003654	0	0	0	0	0	0	0	0	0	0	0	0	0	0.617096
Dendrobium_GLEAN_10003670	1.51827	2.26752	2.28065	2.97059	2.40271	7.82339	104.067	30.9044	31.439	46.5578	33.1097	9.10116	27.006	47.8714
Dendrobium_GLEAN_10003671	0.724233	0	0.460756	0.647775	0.809026	1.72843	20.5062	11.5113	5.62912	9.28583	10.5664	1.34442	5.95995	16.0977
Dendrobium_GLEAN_10003680	0.166358	0.0465852	0.0440988	0.0929974	0.0929178	0	2.0924	1.89564	2.00811	1.86636	0.288945	0.241264	1.39041	0.623206
Dendrobium_GLEAN_10003682	0	0	0	0	0.260686	0	0	0.545468	0	0	0.540434	0	0	0
Dendrobium_GLEAN_10003686	82.4817	107.806	92.9714	123.451	108.539	101.532	123.345	78.881	99.0561	132.161	77.2087	61.3922	90.0638	113.564
Dendrobium_GLEAN_10003700	0.189214	2.5433	2.0063	2.53858	2.95914	5.33677	1.3283	8.40315	2.67395	2.18343	1.53367	5.26868	13.3814	5.67061
Dendrobium_GLEAN_10003704	8.26338	10.3779	8.96106	22.187	20.2449	24.3119	23.5847	30.3991	21.5639	22.6347	31.7495	17.7945	31.7955	13.8364
Dendrobium_GLEAN_10003714	7.63736	7.12894	5.53373	2.27703	3.55481	1.7951	9.97833	9.22337	13.7911	6.52822	14.5917	8.71327	9.49303	13.3517
Dendrobium_GLEAN_10003716	1.69925	1.71302	1.7297	1.93782	2.42969	2.61757	1.70981	0.675215	1.68095	1.61225	7.63429	7.68882	1.39837	2.37652
Dendrobium_GLEAN_10003718	0.409144	0.152763	0.14461	0	0.152349	0.147947	0	0	0	0.174863	0	0	0	0
Dendrobium_GLEAN_10003723	11.693	9.00977	8.44992	15.3215	9.23494	10.0185	7.4069	20.8903	37.101	26.356	40.7051	25.4046	4.97984	20.0884
Dendrobium_GLEAN_10003735	29.8104	22.3872	26.9394	32.9503	31.7869	27.01	18.2319	17.2218	33.3111	28.4491	30.3994	22.0095	18.73	26.0151
Dendrobium_GLEAN_10003736	0	0	0	0	0	0	0	0	0	0	0	0	0	0
Dendrobium_GLEAN_10003744	0.401326	0.599376	0.425539	0.149566	0	0.14512	0	0.312689	0.157541	0.343044	0.309803	0.155208	0	0
Dendrobium_GLEAN_10003745	54.3917	52.9492	55.8333	47.2313	46.1214	45.3082	30.0343	35.8051	32.7673	45.1884	59.3785	48.3187	55.1662	48.7919
Dendrobium_GLEAN_10003748	8.98049	7.01709	8.10163	12.2267	10.9218	12.8454	8.60072	6.94061	11.0877	9.56441	11.2373	12.5199	8.89337	13.8368
Dendrobium_GLEAN_10003760	17.9331	11.7628	11.9915	22.5787	18.228	24.5365	16.0673	18.8816	33.2958	20.0931	17.3978	11.434	12.8798	18.3586
Dendrobium_GLEAN_10003763	36.7548	27.6065	19.8838	10.7825	21.0677	14.8793	22.3167	14.5273	1.76671	4.80874	4.34278	22.3784	2.34236	21.6771
Dendrobium_GLEAN_10003769	1.16512	1.16769	0.975324	0.925561	0.993271	0.498918	2.26004	3.04586	25.3478	5.50372	2.23669	0.391305	1.18275	11.601
Dendrobium_GLEAN_10003781	0	0	0	0	0	0	6.52393	4.77888	1.31331	0.953236	6.02608	10.3509	10.0376	4.87397
Dendrobium_GLEAN_10003790	0.0578588	0.129617	0	0.0646883	0.0646329	0.125531	0.0676956	0.06762	0.204413	0.148369	0.066996	0	0.148794	0.433497
Dendrobium_GLEAN_10003793	0	0	0	0	0	0	0.72275	1.92518	0.48498	0.264009	5.96067	4.77797	3.17718	2.82836
Dendrobium_GLEAN_10003794	0.600079	0.336079	0.954424	1.17409	1.25688	0.325484	0.526575	0.876645	0.706686	0.192349	0.868555	0.435136	0.0964501	0.936663
Dendrobium_GLEAN_10003806	6.44639	11.8792	9.26075	12.0897	7.43342	15.7908	20.1941	56.626	8.3263	17.0639	100.649	28.9516	129.415	14.0221
Dendrobium_GLEAN_10003807	48.3934	43.9071	43.103	74.2329	75.2506	72.3415	28.7634	38.6855	79.6731	50.3831	41.1303	22.9078	55.7544	59.8256
Dendrobium_GLEAN_10003811	6.95716	6.61655	8.21202	8.3654	6.89189	6.69277	9.82939	8.59112	14.3766	14.8109	6.07989	4.56893	15.1909	10.8185
Dendrobium_GLEAN_10003813	33.1699	15.0888	15.8193	18.1377	16.6659	16.4987	6.43995	6.43276	24.734	73.7295	84.5314	32.7703	0.372497	15.3742
Dendrobium_GLEAN_10003818	0.608775	0	0	0	0	0	0	0	0	0	0	0	0	0.380095
Dendrobium_GLEAN_10003826	0.976872	1.64132	1.03581	1.41983	2.07336	2.43735	0.457181	10.5034	1.61059	1.75351	2.48851	0.113338	2.26097	4.75738
Dendrobium_GLEAN_10003828	21.2835	25.4979	22.4322	29.0741	26.6546	26.6873	29.3508	16.5828	27.7093	37.105	16.6661	22.2062	23.0355	31.6121
Dendrobium_GLEAN_10003829	37.4483	46.8291	38.0269	26.5832	33.8646	30.7368	38.7148	26.3986	42.4678	41.1555	29.367	30.8044	46.8784	103.917
Dendrobium_GLEAN_10003833	2.48064	1.52823	0.920606	13.6823	20.783	27.1792	15.4794	38.0271	3.9925	1.80233	2.01067	1.00732	9.88804	53.1243
Dendrobium_GLEAN_10003844	0	0	0	0	0	0	0	0	0	0	0	0	0.244398	0
Dendrobium_GLEAN_10003846	0.986317	0.714864	0.492152	0.713536	0.324057	0.62939	7.94226	0.271227	13.1186	3.34752	1.4108	0.0673139	1.04443	18.6194
Dendrobium_GLEAN_10003847	1.16682	2.47391	2.03257	1.67727	0.931022	1.31098	1.80401	0	0.0490754	0.106861	6.70718	0.338439	3.215	0.416295
Dendrobium_GLEAN_10003849	0.187525	0	0.198838	0.628978	0	0.610283	6.36278	67.5016	0	0.240437	0	0	26.7649	12.645
Dendrobium_GLEAN_10003859	0	0	0	0	0	0	9.69413	12.273	7.71519	10.0057	11.7135	12.8545	10.5299	8.18077
Dendrobium_GLEAN_10003868	35.4514	38.8755	43.1183	26.9791	32.7799	19.7137	14.8138	11.8378	2.45586	4.58365	33.4609	134.108	6.12903	7.06816
Dendrobium_GLEAN_10003869	0	0	0	0	0	0	0	0	0	0	0	0	0	0
Dendrobium_GLEAN_10003873	8.86053	9.25092	8.29321	9.05029	9.71463	5.75531	12.9907	8.82124	8.82437	5.75045	22.7362	15.2932	9.07234	12.9084
Dendrobium_GLEAN_10003876	0	0	0	0	0	0	0	0	0	0	0	0	0	0
Dendrobium_GLEAN_10003890	2.31849	1.98592	2.74758	63.1265	90.8	70.7189	12.1272	121.933	14.6155	67.672	15.0023	0.316463	51.9077	1.53272
Dendrobium_GLEAN_10003891	0	0	0	0	0	0	0	0	0	0	0	0	0	0
Dendrobium_GLEAN_10003896	0	0	0	0.075993	0	0	0	0	0.0800453	0	0	2.44465	0	0
Dendrobium_GLEAN_10003897	0	0	0	0	0	0	1.14001	0.189789	1.3387	0.347022	0	0	0.0696032	2.77137
Dendrobium_GLEAN_10003899	153.718	245.598	234.986	211.539	174.952	181.093	172.862	239.536	95.9508	250.485	395.612	63.4399	441.409	107.845
Dendrobium_GLEAN_10003913	0.904425	0.112562	0.426218	0.449413	0.561286	0.109014	5.40852	3.99314	0.828411	2.06154	2.90904	2.7982	2.71352	6.14881
Dendrobium_GLEAN_10003914	0.162812	0	0.172635	0.364059	0	0.176619	1.52394	0	0.383473	1.46126	0.942618	1.70007	2.09349	1.82976
Dendrobium_GLEAN_10003920	5.16461	5.91352	7.4233	5.38927	6.28211	4.35758	1.34281	3.62155	3.91959	3.38451	5.44864	2.79629	1.91846	6.59247
Dendrobium_GLEAN_10003951	0.185865	1.04095	0.788315	2.07804	2.90676	0.80651	0.652393	0.651665	0	0.238309	0	0	0	0.232094
Dendrobium_GLEAN_10003956	2.633	3.01785	1.88288	3.83377	1.91524	2.98914	2.93736	1.78907	4.25454	4.86762	4.89227	1.56294	3.14939	3.21142
Dendrobium_GLEAN_10003961	2.22878	1.86675	2.08647	5.20821	3.72337	5.05341	8.38694	9.01117	11.9887	21.1621	5.13826	2.65575	8.05534	3.68576
Dendrobium_GLEAN_10003965	0	0	0	0	0	0	0	0	0	0	0	0	0	0
Dendrobium_GLEAN_10003973	0.243275	0.0908321	0.343936	8.34104	12.0479	5.71797	3.70025	12.2256	1.05048	0.311918	0	0.564501	2.8153	0.911348
Dendrobium_GLEAN_10003983	0	0	0	0	0	0	0	0	0.294452	0	0	0	0	0
Dendrobium_GLEAN_10003996	1.89025	2.47018	2.22699	2.34818	3.51926	4.6707	3.68602	3.92737	3.09175	1.07716	2.31036	1.94941	2.83563	5.37645
Dendrobium_GLEAN_10004017	8.79425	10.3141	8.00838	9.71662	7.74353	7.96876	17.9156	21.1604	19.9821	19.6329	39.055	13.0841	17.2945	26.8726
Dendrobium_GLEAN_10004018	3.64785	5.20038	3.63351	14.0273	15.2501	13.9102	26.6428	46.1207	14.2546	8.36214	2.68795	3.20627	15.4219	11.2498
Dendrobium_GLEAN_10004020	0.318223	0.118816	0	0.592976	0.710962	0.920562	1.11698	0.37191	0.374758	0.680023	0	0.615344	0	1.05966
Dendrobium_GLEAN_10004022	0	0	0	0	0	0	0	0	0	0	0	0	0	0
Dendrobium_GLEAN_10004031	0	0.518945	0	0.172661	0.345026	0.167529	0	0.180486	0	0	0	0	0	0
Dendrobium_GLEAN_10004032	103.187	98.4724	112.23	64.1342	73.4455	45.5678	20.5912	74.3173	28.0579	60.7763	26.6265	27.4497	67.355	35.6599
Dendrobium_GLEAN_10004038	4.50059	5.04118	10.7373	4.19319	4.60856	5.69598	12.7256	11.3964	10.1586	11.541	9.11983	9.13786	9.16276	12.645
Dendrobium_GLEAN_10004048	1.42048	0.34095	0.645504	0.567194	1.70013	0.550336	0	0	0.358464	0	0.117486	0	0	0.126698
Dendrobium_GLEAN_10004051	0	0	0	0	0	0	0	0	0	0	0	0	0	0
Dendrobium_GLEAN_10004059	154.791	98.124	117.034	162.778	169.232	171.92	73.3176	151.703	53.6965	75.6785	85.8303	245.674	145.466	53.0674
Dendrobium_GLEAN_10004064	2.45777	3.5038	3.79062	2.49807	3.86869	5.09002	3.65988	1.43621	6.44663	1.57563	2.19911	1.94423	1.00554	6.83565
Dendrobium_GLEAN_10004067	0.125765	0.140871	0	0.14061	0.280979	0.136431	0	0	0.148108	0.322502	0	0	0.161713	0.314091
Dendrobium_GLEAN_10004075	0.165376	0.370481	0.175353	0	0.554214	0	0	0	0	0	0	0	0	0
Dendrobium_GLEAN_10004077	0	0.164514	0.155733	0	0.164068	0	21.3085	17.3367	44.279	43.6889	1.0204	1.19282	10.3869	27.8772
Dendrobium_GLEAN_10004092	28.2872	21.6197	21.8189	28.7132	24.5903	24.5143	30.608	16.5297	46.2119	31.9738	19.1478	12.8933	7.11045	47.3406
Dendrobium_GLEAN_10004101	4.72402	7.15061	4.94134	5.13888	5.41973	3.80886	6.19939	4.92413	5.48809	5.1566	6.94844	4.88834	6.40265	9.88479
Dendrobium_GLEAN_10004104	0.775269	0.0789447	0.0747312	0	0.0787307	0.229368	0.329845	0.247108	0.498	0.632559	0	0	20.4811	1.14411
Dendrobium_GLEAN_10004110	67.8747	35.0014	48.0704	56.1273	61.8017	80.5772	534.024	500.5	459.992	257.138	990.28	577.394	522.336	652.146
Dendrobium_GLEAN_10004115	0.279106	0.234474	0.295945	0	0	0.0756941	0.653116	0.326193	0.164345	0.0894649	0	0.0809556	0.448605	0.435657
Dendrobium_GLEAN_10004116	10.2572	9.48315	7.4233	7.09916	7.82058	6.88816	2.66689	2.66391	1.91736	4.59253	7.54095	7.55585	3.76828	5.28598
Dendrobium_GLEAN_10004118	0	0	0	0	0	0	0.712275	2.13444	1.07539	1.75623	2.99589	1.05946	0.195696	0.570143
Dendrobium_GLEAN_10004121	0.276352	0.51591	0.3907	0.823924	0.926121	0.399718	5.4967	4.6293	1.73572	1.18109	0.746653	0.641253	2.72429	1.15029
Dendrobium_GLEAN_10004137	0	0	0	0	0	0	0	0	0	0	0	0	0	0
Dendrobium_GLEAN_10004138	0	0	0	0	0	0	0	0	0	0.264009	0	0	0.52953	0
Dendrobium_GLEAN_10004139	0.133775	0	0	0.299132	0.149438	0.14512	0	1.4071	0	0.514565	0.619606	0.310416	0.172013	0
Dendrobium_GLEAN_10004140	0.646238	0.361931	1.02784	0	0	0	0.756107	0	3.42471	1.65716	1.49659	0.374887	2.90834	4.03486
Dendrobium_GLEAN_10004146	0.166688	0	0	0	0	0	0	0	0	0	0	0	0	0.208147
Dendrobium_GLEAN_10004149	45.1559	45.8748	39.2507	54.5953	56.6015	70.0605	118.874	88.059	17.623	21.5431	79.0385	108.131	88.1072	47.8635
Dendrobium_GLEAN_10004157	10.416	13.006	8.87174	12.4091	15.4504	18.3383	23.7743	23.1491	27.9514	21.2366	25.7036	11.6885	43.4731	29.2117
Dendrobium_GLEAN_10004160	4.42861	5.13878	5.93301	1.18595	1.98477	1.1507	3.19579	2.69635	1.59272	1.25804	1.81168	0.55381	2.69378	1.82129
Dendrobium_GLEAN_10004161	3.75975	4.64702	3.71165	5.36314	3.91029	3.65668	1.06182	0.454557	5.34376	4.32193	4.20338	2.10584	0.333408	5.66624
Dendrobium_GLEAN_10004166	0.0625082	0.0700164	0	1.0483	0.768093	1.62742	4.46126	2.92215	23.409	0.561019	0.434278	0	1.68788	2.41971
Dendrobium_GLEAN_10004173	2.71003	2.84583	2.69394	2.08307	4.54098	4.86914	3.17077	5.44368	1.39627	2.0631	5.09926	3.34072	3.59354	1.90354
Dendrobium_GLEAN_10004199	61.9111	113.309	90.1432	166.616	150.12	198.832	27.4343	44.879	50.7601	125.32	32.3414	30.7323	29.5051	25.6394
Dendrobium_GLEAN_10004216	73.9913	56.7634	55.5726	32.3145	36.3765	44.3137	29.9842	36.4813	20.8764	26.6819	0.44623	0.447113	15.1135	16.8428
Dendrobium_GLEAN_10004217	7.74569	6.84075	6.79153	7.82728	6.32302	8.72575	12.7224	17.4085	10.3497	11.2681	9.48635	4.49332	16.2802	6.32414
Dendrobium_GLEAN_10004218	768.646	915.204	892.531	917.164	951.419	1044.36	1028.1	1003.68	1152.86	988.151	1259.56	727.39	802.991	1020.28
Dendrobium_GLEAN_10004233	3.83158	4.92764	4.66464	4.60117	4.28018	3.23285	12.7849	8.62429	7.52047	9.09761	7.7231	7.57372	7.11645	15.9486
Dendrobium_GLEAN_10004234	0	0	0	0.0682612	0	0	0.0714346	0	0	0	0	0	0	0.07624
Dendrobium_GLEAN_10004236	0	0	0	0	0	0	4.3365	349.008	0.623546	0.226293	0	0	12.7087	0.220391
Dendrobium_GLEAN_10004238	0	0	0	0	0	0	0	0	0	0	0	0	0	0
Dendrobium_GLEAN_10004251	5.94876	7.20724	8.62475	6.78666	6.91647	9.74572	5.53969	12.7696	15.2979	16.4998	11.9489	8.87376	13.2689	14.8567
Dendrobium_GLEAN_10004254	79.0991	87.8412	81.5365	92.4124	82.3053	77.1713	83.431	55.8225	39.2951	66.888	54.5229	71.9238	67.9507	55.8372
Dendrobium_GLEAN_10004265	0.111717	0	0	0.124903	0	0	1.43781	0.261128	4.99942	0.859434	0	0	1.58014	0.558012
Dendrobium_GLEAN_10004266	7.80102	11.6507	6.78701	13.6418	12.2895	14.1043	23.4033	32.7281	23.5562	36.4182	21.0769	15.5489	19.29	20.4817
Dendrobium_GLEAN_10004285	12.3046	13.545	13.7218	11.1479	13.2713	12.8879	36.2397	45.373	39.9741	35.3612	46.9195	25.5983	54.8304	41.5916
Dendrobium_GLEAN_10004287	82.6817	101.398	104.161	93.0356	99.4897	88.3958	86.6293	101.602	99.8752	95.2738	206.87	135.564	94.3502	114.202
Dendrobium_GLEAN_10004288	0	0	0	0	0	0	0	0	0	0	0	0	0	0
Dendrobium_GLEAN_10004291	7.95191	5.6434	5.85711	10.1121	8.88291	9.61402	16.6901	16.6005	65.4808	39.6151	12.3706	6.76096	14.0494	36.4595
Dendrobium_GLEAN_10004292	0.898513	1.50966	0.476361	0.502285	0.250928	0.365517	1.4455	1.31262	0.661337	0	0	0.260616	15.0194	0.701245
Dendrobium_GLEAN_10004293	0.179511	0.201073	0.380682	0.401399	0	0.194734	0	0	0	0	0	0	0	0
Dendrobium_GLEAN_10004294	0.897553	1.60858	1.71307	2.00699	2.2058	3.11575	0	0	0	0	0	0	0	0.224159
Dendrobium_GLEAN_10004295	0.734362	1.1516	1.4016	2.29892	0.820341	0.955968	0	0	0	0	0	0.681612	0	0
Dendrobium_GLEAN_10004297	0	0	0	0	0	0	0	0	0	0	0	0	0	0
Dendrobium_GLEAN_10004302	0	0	0	0	0	0	0	0	0	0	0	0	0	0
Dendrobium_GLEAN_10004308	0	0	0	2.80979	1.40369	2.53155	13.0218	34.4064	0.845607	1.84129	0.207859	2.0827	700.31	0.224159
Dendrobium_GLEAN_10004310	0.124522	0.232466	0.132035	0.0928136	0.0927342	0	1.26267	0.09702	1.3198	0	0.192249	0.144472	0.106743	2.64339
Dendrobium_GLEAN_10004312	0.52995	0.406151	0.1183	0.249475	0.0623154	0.48412	4.40561	1.82547	0.295625	0.393384	0.355266	0.161804	1.39872	3.13465
Dendrobium_GLEAN_10004313	0	0	0	0	0.308707	0	0.323335	0	0	0	0	0	0.888356	0.172543
Dendrobium_GLEAN_10004316	3.87654	3.43486	3.98772	3.75192	2.64995	2.13403	3.58786	3.0429	2.38482	2.81901	3.3498	4.96751	2.75268	1.51724
Dendrobium_GLEAN_10004317	24.6554	15.635	12.449	6.1257	7.57771	6.22666	70.0573	15.0935	71.744	46.8329	21.1474	24.2163	4.52896	78.3539
Dendrobium_GLEAN_10004322	0.917596	0.114202	1.18917	3.07772	0.56946	1.99083	0.596444	2.02565	1.20068	0.91506	0	0	0.524389	0.636567
Dendrobium_GLEAN_10004324	16.412	19.7974	12.5344	22.1987	27.8208	30.005	49.147	54.055	62.5784	60.4797	148.442	68.3093	60.5053	79.3963
Dendrobium_GLEAN_10004327	4.92657	5.22789	4.50896	5.10223	3.76546	3.26288	4.85402	7.81837	11.97	10.0402	4.08328	2.76768	9.86887	8.22414
Dendrobium_GLEAN_10004330	0.37283	0.139204	0	0	0.138827	0	0.436216	0.290486	0.29271	0.956056	4.02927	0	0.479397	1.86224
Dendrobium_GLEAN_10004331	0.451672	0	0.957845	0.504986	0	0.489977	3.435	3.16723	1.06383	0.289558	7.84502	1.04807	0.580775	5.64012
Dendrobium_GLEAN_10004338	0	0	0	0	0	0	0	0	0	0	0	0	0	0
Dendrobium_GLEAN_10004340	0	0	0	0	0	0	0	0	0	0	0	0	0	0
Dendrobium_GLEAN_10004354	0	0	0	0	0	0	0	0	0	0	0	0	0	0
Dendrobium_GLEAN_10004358	0.74346	1.04095	0.722622	0.900483	0.276835	0.537673	1.73972	3.69277	2.18885	1.58873	0.932608	0.575047	24.9348	28.3928
Dendrobium_GLEAN_10004364	14.8035	22.7473	25.9532	3.94351	2.14917	5.79743	14.3814	4.30961	3.65031	3.08346	1.05199	3.16221	1.44307	8.80893
Dendrobium_GLEAN_10004367	7.78754	9.19874	8.35746	12.2422	11.3882	12.1856	17.3947	12.4661	26.457	19.8487	11.7499	9.91133	17.8422	33.4757
Dendrobium_GLEAN_10004389	0.100013	0	0	0	0	0	0	0	0	0	0	0	0	0
Dendrobium_GLEAN_10004403	34.5116	43.7376	39.2075	42.6642	40.645	46.8514	78.7967	68.2219	53.7645	62.3284	40.3042	50.1081	75.5662	71.6613
Dendrobium_GLEAN_10004404	26.9309	46.387	39.9601	0.18937	0.378415	0.367482	3.56712	4.15699	0.199468	0.542922	0	0.0982566	0.217791	0.105752
Dendrobium_GLEAN_10004405	0	0	0	0	0	0	0	0	0	0	0	0	0	1.56317
Dendrobium_GLEAN_10004407	0.0134289	0	0	0.0300279	0	0	0	0	0.110702	0.0860899	0	0	0	0.100613
Dendrobium_GLEAN_10004415	50.5531	39.6651	37.5481	43.9602	39.8304	32.8512	35.1458	19.6939	28.7605	23.1714	24.8851	26.6344	15.0731	44.5242
Dendrobium_GLEAN_10004419	0	0	0	0	0	0	0	0	0	0	0	0	0	0
Dendrobium_GLEAN_10004428	13.1267	13.1466	13.2637	28.23	29.1547	29.5688	23.9411	24.2753	3.81922	5.34618	20.0279	23.4718	61.5579	10.8956
Dendrobium_GLEAN_10004436	1.64084	1.65414	1.73983	1.46761	0.549885	0.889996	9.02308	0.191766	0.772937	4.83879	1.89996	0.761488	0.210985	2.25385
Dendrobium_GLEAN_10004447	46.9416	38.4864	40.7426	45.2323	47.5722	68.7717	237.921	116.056	161.512	152.142	121.037	127.79	191.282	228.304
Dendrobium_GLEAN_10004449	11.1717	5.50597	5.2121	3.7471	2.74552	2.90858	1.3071	0.522256	21.8396	23.4912	11.3836	0.25923	0	5.02211
Dendrobium_GLEAN_10004465	0	0.382529	0.181056	0.381818	0	0.74094	0	0	0.402179	0	0	0	0	0.426448
Dendrobium_GLEAN_10004473	0	0	0	0	0	0	0	0	0	0	0	0	0	0
Dendrobium_GLEAN_10004477	4.79218	5.10272	4.83037	28.3766	21.8756	33.6303	10.2447	7.60582	4.52876	5.23407	6.64506	4.87353	17.2686	13.3719
Dendrobium_GLEAN_10004485	0	0	0	0	0	0	0	0	0	0	0	0	0	0
Dendrobium_GLEAN_10004504	0	0	0	0	0	0	0.111698	0.111573	2.02369	1.83606	0	0	0.245509	0.596059
Dendrobium_GLEAN_10004506	0.378428	0.211942	0.401259	1.05774	1.69094	1.43682	22.8024	19.6811	17.8263	16.0118	13.5839	23.0505	31.1421	48.2002
Dendrobium_GLEAN_10004512	6.03574	7.12618	7.69716	16.5513	15.0793	12.5643	0.095431	0	0	0	0	0.946316	0.262194	0.101851
Dendrobium_GLEAN_10004524	80.9836	86.4722	85.2676	46.329	49.2485	33.2522	9.74084	5.52839	28.0764	58.9525	12.4884	28.5387	3.89276	15.5942
Dendrobium_GLEAN_10004525	71.9986	74.8078	76.3425	42.7403	50.2993	31.3074	10.0769	5.12112	27.4921	57.1513	16.0089	31.4676	7.38294	15.4718
Dendrobium_GLEAN_10004529	0.656336	0.735172	0	0	0	0	0	0	0	1.26229	0.759986	0.380744	0.421969	0.819581
Dendrobium_GLEAN_10004538	0	0	0	0	0	0	0	0	0	0	0	0	0	0
Dendrobium_GLEAN_10004556	936.895	1443.59	1297.38	17.1651	10.4274	138.302	1245.06	828.25	222.751	111.495	23.324	0.427502	11.5289	8.74219
Dendrobium_GLEAN_10004557	0	0	0	0	0	0	0	0.0864298	0.174183	0.0948201	0.428161	0.0858015	0	0
Dendrobium_GLEAN_10004562	5.33403	5.04118	5.65584	3.91364	4.84131	5.60557	18.9177	16.9485	5.30014	4.27443	15.055	25.3346	25.077	13.9459
Dendrobium_GLEAN_10004567	0	0	0	0	0	0	0.168312	0.168124	0.338822	0.184445	0	0	0.184973	0
Dendrobium_GLEAN_10004572	23.0881	48.5527	45.1715	76.2743	59.7359	68.9981	17.9508	17.0604	24.9094	22.3453	35.8756	46.8342	13.0242	16.5544
Dendrobium_GLEAN_10004586	0	0	0	0	0	0	0	0	0	0	0	0	0	0
Dendrobium_GLEAN_10004587	0	0	0	0	0	0	0	0	0	0	0.243195	0	0	0
Dendrobium_GLEAN_10004588	0.756856	2.75524	1.60504	3.17322	3.17051	2.0526	0.885531	1.54795	0.222829	0	0.219095	0.658585	0	0.945102
Dendrobium_GLEAN_10004607	9.30182	19.7067	10.2647	15.3408	14.1993	8.7209	13.247	10.6743	11.1526	12.7899	5.31229	6.39711	10.337	9.40793
Dendrobium_GLEAN_10004623	10.6605	10.6934	12.3159	10.97	9.18326	10.0111	5.0264	6.26048	15.9272	33.1851	18.4853	5.59963	8.79742	8.67596
Dendrobium_GLEAN_10004624	0	0	0	0	0	0	0	0	0	0	0	0	1.72992	0
Dendrobium_GLEAN_10004626	0.0204307	0	0	0	0	0	0	0	0.0481206	0	0	0	0.0262705	0.102049
Dendrobium_GLEAN_10004637	1.21916	1.17938	1.05767	2.72612	1.98094	1.98382	0.194513	0.453357	0.717873	0.710526	0.192503	0	1.56763	3.45997
Dendrobium_GLEAN_10004647	0	0	0	0	0	0	0.49147	7.36382	0	0	0	0	1.3503	0
Dendrobium_GLEAN_10004652	69.2449	36.6752	73.9088	25.3276	49.9971	49.9455	47.2154	42.3393	10.6929	16.4631	66.6929	598.55	35.6149	52.7967
Dendrobium_GLEAN_10004665	6.37162	2.90765	4.50402	6.59602	5.00869	10.752	10.4921	11.5835	18.8979	15.1286	12.0231	5.74967	16.0822	13.85
Dendrobium_GLEAN_10004671	2.9909	2.53123	2.04376	4.08703	3.34107	3.60505	1.43864	0.932129	1.8394	1.8748	2.7321	6.13046	0.769159	1.95039
Dendrobium_GLEAN_10004677	0	0	0	0	0	0	0	0	0	0	0	0	0	0
Dendrobium_GLEAN_10004678	0.526454	0.775908	0.470077	1.36306	0.990469	0.751448	0.129675	0.388592	2.47993	1.35	0.609593	0.192884	0.997584	0.795793
Dendrobium_GLEAN_10004679	0	0	0	0	0.255019	0	0	0.17787	0.896159	0.195137	0	0	0	0.380095
Dendrobium_GLEAN_10004691	0	0.631558	0	0	0.157461	0.152912	0	0.494216	2.324	1.08439	0.326437	0	0.724994	0.352035
Dendrobium_GLEAN_10004710	59.6126	59.166	63.6092	38.9489	41.1634	44.0671	56.0629	93.4808	55.8366	75.3042	49.3672	38.6672	64.3617	34.55
Dendrobium_GLEAN_10004718	0	0	0	0	0	0	0	0	0	0	0	0	0	0
Dendrobium_GLEAN_10004720	0.185865	0	0	0	0	0	0	0	0	0	0	0	0	0
Dendrobium_GLEAN_10004726	0.423443	0.189722	0.269394	0.284054	0.189208	0.551224	0.198173	0.197952	0.0997339	0.108584	0.0980627	0.0982566	0.435581	0.211505
Dendrobium_GLEAN_10004747	37.0871	10.8694	20.4376	750.23	743.351	926.065	37.1713	636.488	6.57486	66.1292	740.515	179.981	1062.81	43.6556
Dendrobium_GLEAN_10004755	2.48214	2.35255	2.22699	2.34818	4.69235	1.03563	0	0.446292	0.224855	0.244808	0.442174	0	0	0.476847
Dendrobium_GLEAN_10004756	1.85318	2.49094	2.35799	11.1884	4.27832	2.81448	30.9337	13.7169	1.30945	1.74246	3.5764	3.58348	24.4643	3.85685
Dendrobium_GLEAN_10004757	0.15002	0.168039	0.318141	0.335455	1.50825	0	1.57972	1.05197	0	0	0	0.870273	2.8935	0.374665
Dendrobium_GLEAN_10004781	0	0	0	0.156546	0	0	1.47441	0.654561	3.62765	0.538578	0	0	0	3.84656
Dendrobium_GLEAN_10004782	9.04443	9.66454	10.5531	11.8467	9.93425	9.19567	3.89634	3.53817	7.04139	5.4343	7.44923	2.45872	4.23338	5.05629
Dendrobium_GLEAN_10004786	11.7131	12.2152	10.7067	13.5472	13.9868	12.9255	9.21506	9.91283	12.8427	11.393	19.8766	7.96634	13.7627	11.8524
Dendrobium_GLEAN_10004788	1.85318	2.1911	1.96499	2.87768	3.45026	2.79215	0	0	0	0	0	0.119449	0.0661913	0.128562
Dendrobium_GLEAN_10004789	1.38861	1.55541	3.12883	3.68723	4.07187	3.01275	0	0	0	0	0	0	0	0
Dendrobium_GLEAN_10004793	0.318223	2.06739	1.82208	0.355785	0.710962	0.138084	1.41484	1.78517	1.49903	1.38725	5.52717	6.57188	7.44712	2.54318
Dendrobium_GLEAN_10004794	0.381868	1.71095	1.41717	0.426942	0.710962	0.276169	0.223395	1.6364	1.34913	1.22404	3.61108	3.32286	2.61877	1.19212
Dendrobium_GLEAN_10004801	0	0	0	0	0	0	0.236284	0.23602	0	0	0	0	0.77902	0
Dendrobium_GLEAN_10004807	0	0	0	0	0	0	0	0	0	0	0	0	0	0.026653
Dendrobium_GLEAN_10004810	1.44019	0.537726	1.01805	2.01273	0.804403	1.56233	0	0.140263	0	0	0	0.556974	0.15432	0
Dendrobium_GLEAN_10004820	0.311922	0.116463	0	0	0.116147	0.112792	1.94641	0.729091	0.489782	0.266623	0	0	0	0
Dendrobium_GLEAN_10004821	10.6119	8.6673	11.0177	10.8758	10.8665	9.83306	16.5548	31.5223	14.3197	8.78733	29.4395	12.3121	17.625	16.012
Dendrobium_GLEAN_10004827	0	0	0.0908975	0.0958442	0.0957622	0.185991	0	0	0.100955	0.109914	0	0	0	0.535236
Dendrobium_GLEAN_10004828	0.818289	2.13868	1.73532	2.43967	2.13289	4.14253	5.10618	14.0263	5.94258	9.61747	10.4227	2.37347	13.6784	10.7291
Dendrobium_GLEAN_10004830	21.0027	26.8863	33.0072	55.7694	69.1283	58.9941	55.7292	27.176	47.2596	45.2021	17.8054	16.9703	37.6155	47.7698
Dendrobium_GLEAN_10004833	13.2908	16.7252	10.787	8.74454	11.3032	12.5786	15.1025	9.5883	11.4652	11.3606	16.2764	24.8118	9.42398	12.2937
Dendrobium_GLEAN_10004838	1.73417	0.863322	3.26897	1.07715	1.29147	2.71735	1.35267	0.900773	0.680752	0.247054	0	0	0.495524	0.481222
Dendrobium_GLEAN_10004843	15.0672	14.5756	12.1032	15.8247	19.6365	12.6302	28.8471	9.87178	22.0455	31.9049	22.9978	26.7514	17.0255	25.0863
Dendrobium_GLEAN_10004845	0	0	0	0	0	0	0	0	0	0	0	0	0	0
Dendrobium_GLEAN_10004854	3.28959	3.96816	2.68312	2.65939	3.6182	2.96465	3.49358	4.1403	5.1256	5.19112	2.05105	2.11382	1.62687	6.44605
Dendrobium_GLEAN_10004858	0.117334	0.788565	0.373238	36.8625	87.5556	37.2943	21.6906	41.0015	6.4944	19.5573	8.55939	1.49745	42.0932	4.39552
Dendrobium_GLEAN_10004862	3.81868	5.418	5.6687	10.3889	6.96743	8.8374	10.723	6.54561	6.59573	8.32348	16.95	11.9623	8.83834	9.53694
Dendrobium_GLEAN_10004869	11.1717	4.50489	7.34432	5.49575	6.73901	3.87811	7.58118	9.66174	13.9458	8.02138	27.6829	42.2545	6.89516	19.2514
Dendrobium_GLEAN_10004875	0	0	0	0	0	0	0	0	0	0	0	0	0	0
Dendrobium_GLEAN_10004880	14.7877	9.3622	10.9077	9.34481	11.0127	14.4143	44.6335	53.3501	54.2634	35.722	62.536	42.0217	44.3671	40.678
Dendrobium_GLEAN_10004886	8.78546	12.4547	9.75217	28.3931	20.2415	25.1665	3.05161	6.89856	2.74822	8.44829	16.0541	28.5085	13.4148	2.2284
Dendrobium_GLEAN_10004896	75.9856	94.2933	80.932	66.4364	83.1652	61.498	88.9041	96.9868	70.5824	100.929	130.495	154.725	111.757	49.6812
Dendrobium_GLEAN_10004899	55.1177	51.4702	63.8567	46.5745	53.4046	47.9595	103.181	74.5875	109.048	43.7409	62.6128	28.2718	82.2117	118.961
Dendrobium_GLEAN_10004905	0.242806	0.407957	1.93092	1.90026	0.678085	1.31699	0.142043	5.5335	0.857826	2.33488	0	0	4.37092	0
Dendrobium_GLEAN_10004906	2.65728	1.48823	1.62554	0.857001	0.913352	1.10871	1.49474	1.43335	6.07818	2.42426	1.36095	0.948618	1.44558	7.46596
Dendrobium_GLEAN_10004915	8.45748	20.8414	20.9247	14.9716	12.282	12.6917	6.59691	9.22536	4.15	2.3495	28.4	19.7885	7.24994	3.87238
Dendrobium_GLEAN_10004926	3.85136	2.76094	2.50468	2.87064	3.90073	3.11956	9.55302	6.24154	9.37352	21.0691	15.0436	2.74061	2.11294	6.66886
Dendrobium_GLEAN_10004930	0	0	0.154652	0.163068	0	0.632886	0.170649	0	0.858819	0	0	0	0.375084	0.728516
Dendrobium_GLEAN_10004931	3.44307	8.02182	4.60001	3.84948	0.769237	1.41933	35.4503	5.47256	22.22	17.3051	32.2932	0.559257	11.1566	10.3187
Dendrobium_GLEAN_10004938	4.61424	7.30717	2.69938	2.31261	3.02159	1.89866	3.72326	8.36797	10.4932	7.54826	13.6337	6.46111	6.9561	16.8883
Dendrobium_GLEAN_10004946	2.54066	1.32805	4.1307	0.946848	1.70287	2.20489	1.58539	1.38566	3.39095	1.30301	2.15738	0.982566	1.30674	3.17257
Dendrobium_GLEAN_10004951	3.9648	10.9226	7.95353	12.1003	5.98514	9.53204	7.77325	6.26175	6.94066	6.59484	14.2691	15.9136	1.79122	6.95807
Dendrobium_GLEAN_10004957	0	0.147959	0	2.36295	5.31209	2.00613	0.927301	1.69815	0	0	0	0	3.39699	1.15463
Dendrobium_GLEAN_10004959	0	0	0	0	0	0	0	0	0	0	0	0	0	0
Dendrobium_GLEAN_10004964	0	0	0	0	0	0	0	0	0	0	0	0	0	0
Dendrobium_GLEAN_10004967	21.2262	19.7714	14.6886	27.9784	14.9756	16.9667	4.96698	8.87836	10.262	11.1726	0	0.25923	12.3538	6.13813
Dendrobium_GLEAN_10004968	0.124277	0.139204	0	0	0.416481	0	1.74486	0.871457	0.29271	1.1154	0.143903	0	0.479397	0
Dendrobium_GLEAN_10004972	9.1887	9.62408	7.33894	4.00259	5.0656	3.75417	12.8452	7.81011	6.6051	8.7213	10.5016	7.61488	1.22755	14.7524
Dendrobium_GLEAN_10004977	2.87088	4.9082	5.44731	5.06802	7.59553	5.90087	6.89472	6.53384	6.22798	13.5613	6.64851	7.01227	4.46862	3.58493
Dendrobium_GLEAN_10004983	2.42889	4.48105	6.05983	15.1753	9.57622	11.0045	0.5015	0.16698	0	0.54957	0.165439	0.331532	0.183715	0.356824
Dendrobium_GLEAN_10004993	0.0823637	0	0	0	0	0	0.0963666	0	0	0	0	0	0	0.102849
Dendrobium_GLEAN_10004994	13.8929	10.0693	8.40537	21.0149	25.3788	21.986	12.5258	22.1583	50.7191	32.5871	27.5369	9.29194	24.379	38.2684
Dendrobium_GLEAN_10004995	2.48022	4.13765	3.46918	2.41898	4.12644	2.8623	6.48296	7.40082	6.46315	7.17202	6.11044	4.65312	10.5174	7.64393
Dendrobium_GLEAN_10005017	0.413169	0.308531	0.219048	0.0769896	0.0769237	0.224104	1.12796	0.965746	1.37862	1.0595	1.99341	1.67777	2.21361	1.63379
Dendrobium_GLEAN_10005031	2.55497	2.47382	2.61729	2.42081	2.66061	2.39583	0.912006	2.53052	6.42574	3.55351	1.35387	1.90922	2.06025	4.65049
Dendrobium_GLEAN_10005033	50.536	54.4316	50.5907	98.0054	111.197	123.365	122.523	114.479	284.683	117.145	102.115	64.7073	85.5569	122.611
Dendrobium_GLEAN_10005041	0	0	0	0	0	0	0.531894	0.10626	0.321221	0	0	0.42195	0.116909	0.794745
Dendrobium_GLEAN_10005044	1.08635	1.70357	1.22868	0.323887	0.242708	0.471391	0.423681	0.931057	0.255869	0.742867	0	0.504158	0.372497	0.180873
Dendrobium_GLEAN_10005054	0	0	0.436664	0	0	0	0	0	0.24249	0	0	0	0	0
Dendrobium_GLEAN_10005062	0.196287	1.53905	0.20813	1.09728	1.53488	0.851735	1.14829	2.52343	2.54275	3.27174	2.72743	0.910939	2.01914	3.92173
Dendrobium_GLEAN_10005070	2.8399	2.20224	2.61415	1.08163	1.0807	1.11719	2.00823	0.98476	3.19741	2.52083	5.23972	2.38969	2.52805	5.45575
Dendrobium_GLEAN_10005083	0	0	0	0	0	0	0	0	0.0502723	0	0.04943	0.0495277	0	0
Dendrobium_GLEAN_10005084	2.30712	3.56447	3.71165	3.6468	4.79899	3.88362	12.1006	6.97331	5.52767	6.83423	7.36956	6.55342	8.38824	11.3251
Dendrobium_GLEAN_10005087	0	0	0	0	0	0	0	0	0	0	0.324261	0.324902	0	0.349688
Dendrobium_GLEAN_10005089	21.7397	20.9116	25.0048	29.7986	24.971	24.7825	23.2801	21.2445	10.125	10.8661	40.6748	29.7827	35.6922	18.4046
Dendrobium_GLEAN_10005100	577.198	748.097	789.114	124.862	93.6362	149.392	242.056	220.767	212.757	184.068	54.1001	59.8977	62.3403	54.2592
Dendrobium_GLEAN_10005111	101.783	67.533	80.5921	68.5571	67.0218	77.7521	125.531	117.495	85.7906	73.725	65.0505	109.484	105.758	98.2121
Dendrobium_GLEAN_10005136	1.54535	1.41625	0.744812	1.33509	1.17701	1.75261	8.87604	7.63473	37.8869	10.5374	2.92811	0	9.3934	46.664
Dendrobium_GLEAN_10005137	0	0	0	0	0	0	0	0	0	0	0	0	0	0
Dendrobium_GLEAN_10005148	27.6755	29.1618	31.897	35.9566	31.0379	35.7185	49.019	57.402	50.4986	67.0418	47.4991	32.3633	54.1527	36.7445
Dendrobium_GLEAN_10005155	0	0	0	0	0.860981	4.38956	0.225445	2.02674	0	0	0	0	0	0
Dendrobium_GLEAN_10005158	56.897	63.2546	63.0775	76.37	66.3237	59.6242	48.0156	30.1514	39.538	48.1051	49.0422	52.9536	36.8535	41.4892
Dendrobium_GLEAN_10005168	4.81526	6.54124	5.86621	3.20728	3.31898	3.88994	3.35638	2.63421	5.06745	4.59762	4.03349	4.16033	3.42516	5.37325
Dendrobium_GLEAN_10005171	93.8275	115.965	103.361	153.015	172.903	173.851	82.6684	155.014	108.749	200.064	92.9165	129.387	212.966	123.578
Dendrobium_GLEAN_10005198	10.2452	13.771	12.9002	12.7432	11.3017	12.5728	9.66457	10.3273	10.1047	13.7108	10.232	9.43503	11.033	10.2348
Dendrobium_GLEAN_10005209	0.994213	0.139204	0.395323	1.25051	1.94358	0.943712	0.436216	0.871457	1.60991	0.159343	0.143903	0	1.11859	4.65561
Dendrobium_GLEAN_10005217	7.96979	6.09143	7.55585	3.98353	4.92278	3.76341	1.86495	1.97245	1.1042	2.04371	0	0.217568	2.53182	1.87333
Dendrobium_GLEAN_10005218	1.81058	7.09822	4.60756	6.07289	3.64062	7.07087	7.41441	8.67576	8.52896	10.2144	9.22466	3.57112	11.8733	11.9828
Dendrobium_GLEAN_10005237	0	0	0	0.0327959	0	0.0636422	0	0	0	0	0	0	0	0
Dendrobium_GLEAN_10005254	0	0	0	0	0	0	0.19198	0	0	0	0.189996	1.14223	0	0
Dendrobium_GLEAN_10005264	0	0	0	0	0	0	0	0	0	0	0	0	0	0.0183019
Dendrobium_GLEAN_10005284	30.1787	21.9267	24.2158	20.7461	18.6783	21.4567	3.10151	11.2006	17.5299	17.2554	7.55559	12.0655	9.439	14.5137
Dendrobium_GLEAN_10005285	0.0933456	0.209116	0	0	0	0.202524	0	0	0	0.119684	0	0	0.120027	0
Dendrobium_GLEAN_10005287	0	0	0	0	0	0	0	0	0	0	0	0	0	0
Dendrobium_GLEAN_10005288	0.0871483	0	0	0	0	0.094539	0	0	0	0	0	0	3.47381	0.217648
Dendrobium_GLEAN_10005291	0	0	0	0	0	0	0	0	0.202738	1.98656	0	0	0	0
Dendrobium_GLEAN_10005293	0.046986	0.144732	0.0498208	0.0393991	0.0262436	0.0254854	0.0412307	0.0549129	0.083	0.0753046	0.0680077	0.0136284	0	0.102677
Dendrobium_GLEAN_10005308	0	0.138385	0.0654997	0	0	0.0670115	0	0	0.072747	0.316811	0	0	0	0
Dendrobium_GLEAN_10005316	0	0	0	0.304959	0	0	0	0	0	0.349726	0	0	0	0
Dendrobium_GLEAN_10005321	0	0.0144594	0	0	0	0	0	0	0	0	0	0	0	0
Dendrobium_GLEAN_10005322	9.60126	15.9077	16.7554	10.7346	11.6191	12.8024	24.5735	1.16886	6.12461	3.07759	4.86391	0	0	8.24264
Dendrobium_GLEAN_10005329	0	0	0	0	0	0	0	0	0	0	0	0	1.24007	0
Dendrobium_GLEAN_10005333	0.885658	0.28344	0.268312	0.282914	0	0.137252	0.296066	0.739339	1.341	0.486667	2.19755	2.0551	0	2.05389
Dendrobium_GLEAN_10005334	0.0484772	0.02715	0.0128505	0.0135498	0.0406147	0.0525884	0.0141797	0	0	0	0	0	0	0.0454009
Dendrobium_GLEAN_10005335	0.639214	0.306855	0	0	0	0	20.9409	2.77477	10.0011	3.04414	0	0	0	12.5431
Dendrobium_GLEAN_10005337	0	0	0	0	0	0	0	0	0.172965	0	0.170067	0	0	0.550208
Dendrobium_GLEAN_10005338	6.04079	9.25337	7.78386	4.71873	4.35718	4.1228	4.56365	4.04425	6.4544	6.0526	3.49738	3.57392	4.16665	5.24532
Dendrobium_GLEAN_10005345	0.0241411	0.0270408	0.0255976	0.0809718	0.0269675	0.0785652	0.0141227	0.0423208	0.0426448	0.123811	0.0279535	0	0.0465621	0.0904365
Dendrobium_GLEAN_10005351	29.3587	30.9458	31.6089	28.7	28.8436	22.9472	54.5197	56.5703	29.7872	28.3767	28.7651	6.37576	33.5881	23.9705
Dendrobium_GLEAN_10005352	27.8409	23.6167	29.0026	18.9311	20.7336	16.249	15.0489	15.2224	27.7059	42.3765	18.2868	17.8507	9.21136	21.9571
Dendrobium_GLEAN_10005355	0	0.347668	0.548519	0.115674	0	0	0	0	0.121842	0.397964	0	0	0	0.904365
Dendrobium_GLEAN_10005359	0	0	0	0	0	0	0	0.37191	0	0	0	0	0.136394	0
Dendrobium_GLEAN_10005365	0	0	0	0	0	0	0	0	0	0	0	0	0	0
Dendrobium_GLEAN_10005369	42.116	40.241	46.4151	21.9988	28.5245	24.2229	1.94001	1.16271	4.55626	3.40155	6.78387	33.3452	0	1.79445
Dendrobium_GLEAN_10005371	0	0	0.185582	0.587046	0	0	0.204779	0	0	0.673223	0.202663	0	0	0.218555
Dendrobium_GLEAN_10005375	2.40031	3.09193	3.18141	6.30655	6.16709	7.42104	4.77428	3.50658	3.25075	3.53923	2.64041	1.81017	2.77776	8.24264
Dendrobium_GLEAN_10005377	1.26523	2.26752	3.21974	2.82914	1.69603	2.19604	2.07246	2.66162	1.192	3.56889	2.63706	7.33965	2.60299	2.84385
Dendrobium_GLEAN_10005378	0	0	0	0	0	0	0	0	0	0	0	0	0	0.060992
Dendrobium_GLEAN_10005379	0.504066	0.188204	0.178159	1.12713	0.750776	0.637949	0	0.294553	0.296808	0.430863	0.291835	0	0.216048	0.209813
Dendrobium_GLEAN_10005382	0.520729	0.0972129	0.0920243	0	0.290848	0	0	0	0	0	0	0	0	0
Dendrobium_GLEAN_10005383	302.484	217.506	226.186	332.84	347.835	442.543	274.593	521.669	499.345	214.952	75.8147	36.0745	355.403	140.653
Dendrobium_GLEAN_10005386	0.672088	1.50563	2.13791	2.44211	2.44002	2.36953	2.94882	4.90921	5.54042	3.87776	3.89113	3.11906	5.40121	8.18269
Dendrobium_GLEAN_10005387	4.28929	2.31942	2.19562	2.14975	2.8088	0.6418	14.0173	8.64298	17.7667	6.44777	1.54138	0	15.7852	14.7755
Dendrobium_GLEAN_10005401	0.131885	0.110795	0.0349606	0.221179	0.110495	0.107303	0.0192885	0.0192669	0.194144	0.0634119	0.0954456	0.0382537	0.0635935	0.123516
Dendrobium_GLEAN_10005410	6.80089	6.49752	5.19631	5.4791	4.91579	6.40119	23.6374	4.55855	19.0805	16.1574	17.0237	4.87353	6.04421	25.727
Dendrobium_GLEAN_10005411	473.265	443.046	475.87	709.644	635.824	956.263	975.37	742.682	789.721	734.474	989.447	917.267	738.567	979.223
Dendrobium_GLEAN_10005417	0	0	0	0	0	0	0	0.0284922	0.0143552	0.0156291	0	0	0	0.0304429
Dendrobium_GLEAN_10005424	0.300039	0.840197	0.477212	0.167727	0.335168	0.325484	0.7021	1.2273	0.883357	1.1541	1.04227	0.870273	1.1574	2.62266
Dendrobium_GLEAN_10005438	4.11243	5.42897	5.1392	5.91151	5.57832	6.21379	10.4824	10.6423	11.9346	11.8638	9.52374	6.64572	11.3312	22.1917
Dendrobium_GLEAN_10005445	2.64243	2.70467	2.17385	2.90339	2.59555	2.8171	4.58421	3.46094	2.41438	2.10291	3.69277	5.12725	2.46042	6.31486
Dendrobium_GLEAN_10005450	0	0.289248	0.09127	0	0.0961547	0.84039	0	0	0	0	0	0	0	0
Dendrobium_GLEAN_10005457	0	0	0	0	0	0	12.5157	7.77546	7.52774	9.86836	7.55265	4.3892	4.02574	4.39825
Dendrobium_GLEAN_10005459	18.0024	18.9044	16.1059	15.3051	16.7584	14.8502	28.5228	31.7784	37.101	27.8907	31.7023	15.0122	17.361	32.5491
Dendrobium_GLEAN_10005465	0	0	0	0	0	0	0.393176	2.94553	0	1.72345	0.778226	0	0.432097	0
Dendrobium_GLEAN_10005469	12.955	15.1707	13.5284	11.6312	10.5249	15.3312	5.74147	10.7819	6.47245	7.55016	8.18228	21.6348	8.07657	15.1967
Dendrobium_GLEAN_10005474	0.689871	0.601017	0.325108	1.3712	1.19878	1.16414	1.43495	0.716673	5.4162	28.5014	6.56805	3.91305	1.57699	2.01007
Dendrobium_GLEAN_10005488	0	0	0	0.894546	0.223445	1.08495	0	0	0	0	0	0	0	0
Dendrobium_GLEAN_10005495	15.8475	16.4679	12.7546	33.088	24.3149	29.6191	46.4662	42.6209	80.4979	69.7704	71.8532	15.0636	61.3773	30.0414
Dendrobium_GLEAN_10005496	118.56	111.224	121.233	41.2669	35.9562	25.2106	6.39783	8.85982	1.3172	4.4616	0.575611	8.07448	4.47437	2.01743
Dendrobium_GLEAN_10005512	20.5334	19.9113	16.7335	17.6442	23.5273	23.5476	6.93274	492.704	1202.16	180.98	50.4053	1.56552	44.5071	20.2926
Dendrobium_GLEAN_10005549	0	0	0	0	0	0	0	0	0	0	0	0	0	0
Dendrobium_GLEAN_10005555	12.4107	3.36079	6.07361	3.04959	1.98054	0.739737	1.91482	0	4.01526	3.3224	1.42127	2.05701	0	4.93877
Dendrobium_GLEAN_10005560	0	0	0	0	0	0.0142578	0	0	0	0	0	0	0	0.0164121
Dendrobium_GLEAN_10005570	30.078	44.1466	30.1056	67.4016	44.1718	47.6774	110.126	35.3039	59.3921	80.1218	62.7504	48.5848	39.5088	83.6984
Dendrobium_GLEAN_10005574	0.62591	0.934789	0.811155	0.69979	0.776879	1.7352	0.97643	0.568948	0.819006	1.33753	0.644226	0.484125	1.34136	1.99739
Dendrobium_GLEAN_10005587	2.01542	1.90105	2.24948	4.46708	2.68586	5.71516	2.02711	1.98352	3.49774	4.62416	7.04202	8.53277	2.04591	5.73982
Dendrobium_GLEAN_10005597	10.5014	6.88552	9.91282	6.87273	6.72379	9.86377	36.4107	13.0214	55.0482	99.3414	13.6427	8.17207	4.28144	27.9857
Dendrobium_GLEAN_10005606	44.6308	42.71	38.5746	39.5557	28.4893	27.8018	16.0898	20.455	38.426	38.7905	24.8986	12.3289	23.148	44.9598
Dendrobium_GLEAN_10005610	0	0	0	0.146761	0	0.237332	0.0511948	0	0	0	0	0.0507659	0	0
Dendrobium_GLEAN_10005614	25.0942	38.9546	36.5139	29.886	27.8799	30.6991	56.2478	24.6257	16.3823	20.1093	28.1096	48.7353	37.7032	30.4841
Dendrobium_GLEAN_10005615	2.40743	5.81164	6.8218	9.97746	8.43881	10.8516	11.3155	30.6098	6.8434	19.8508	16.1489	10.0649	22.0425	2.02142
Dendrobium_GLEAN_10005617	0	0.226207	0.214134	0	0.225594	0.219076	0	0	0	0	0	0	0	0
Dendrobium_GLEAN_10005629	0	0	0	0	0	0	0	0	0	0	0	0	0	0
Dendrobium_GLEAN_10005633	11.0035	0.440186	0.462991	1.65984	0.780432	0.663149	80.5152	11.6862	140.022	22.2821	6.97733	0	12.1274	60.741
Dendrobium_GLEAN_10005644	1.09818	0.922569	1.45555	4.75776	3.83362	4.61635	4.81833	2.24604	5.01146	8.09628	8.10652	1.75192	4.23624	4.4568
Dendrobium_GLEAN_10005657	51.5842	117.923	63.2688	1.47376	4.71198	24.9765	336.009	325.877	23.4921	2.25347	1.93335	0.61174	2.7119	2.74337
Dendrobium_GLEAN_10005667	0.0188197	0	0	0	0	0	0	0	0	0	0	0	0	0
Dendrobium_GLEAN_10005668	0.117334	0.131427	0.248826	0.524734	0.262142	0.254569	0.274564	1.64555	0.138179	0.902645	0.679317	1.49745	1.35785	1.02562
Dendrobium_GLEAN_10005670	4.47774	5.73211	6.55662	1.78796	4.40652	5.08879	26.9435	45.9771	6.77988	11.0723	9.25871	15.8328	34.82	41.1371
Dendrobium_GLEAN_10005672	0.106613	0.597094	0.113045	0.83438	0	0.346963	0.374216	0.124599	0.125553	0.136695	0.246899	0.247387	11.9265	0.399389
Dendrobium_GLEAN_10005679	22.1916	25.1531	22.1298	45.1915	50.4649	43.5617	28.7463	34.8894	13.6893	17.2752	19.8839	17.3179	30.0633	23.2575
Dendrobium_GLEAN_10005680	0	0	0	0	0.272811	0	2.57164	0.856258	1.43802	0.939381	1.9795	2.26676	1.88414	2.43968
Dendrobium_GLEAN_10005684	49.6687	130.185	97.3555	182.778	152.184	217.063	123.033	166.515	43.4516	86.7912	107.137	27.1666	585.739	18.2523
Dendrobium_GLEAN_10005685	7.8484	9.78166	8.90795	8.28044	9.13773	11.7517	8.27739	8.00976	14.9706	16.4408	13.6957	5.51478	11.2288	14.2176
Dendrobium_GLEAN_10005700	0	0.221939	0	0.221527	0.664012	1.07471	4.63651	4.1682	2.80007	2.28642	0	0	8.66231	5.44325
Dendrobium_GLEAN_10005708	7.25207	7.70118	9.9865	6.73918	7.25946	12.4647	13.2234	19.813	6.43306	4.34727	6.54338	6.33777	15.7434	7.05648
Dendrobium_GLEAN_10005719	27.6169	7.40859	16.8562	3.37308	2.72208	2.64344	0	0	0	0.148779	0.403086	0	0	0.144898
Dendrobium_GLEAN_10005722	111.476	52.0276	59.5291	83.9927	134.003	82.5186	57.6532	81.1908	527.976	399.964	111.62	32.9588	103.004	188.461
Dendrobium_GLEAN_10005724	0	0	0	0	0	0	0.176788	5.65089	0.177942	2.51853	0.874804	0.350613	4.08005	0
Dendrobium_GLEAN_10005737	0.084011	0.0941021	0	0	0.187694	0.546814	0	0	0	0	0	0	0	0.104906
Dendrobium_GLEAN_10005738	0	0.130697	0.247443	0.130455	0	0.126577	0	0	0	0	0	0	0	0
Dendrobium_GLEAN_10005740	0.451672	0	0.239461	2.01994	3.2796	0.979953	2.64231	1.05574	14.3617	13.6092	0	0	0	0
Dendrobium_GLEAN_10005742	12.0812	11.8669	9.45978	9.87068	8.92792	6.65371	1.73972	2.38944	6.78543	8.10251	9.79238	4.95978	3.34588	11.4886
Dendrobium_GLEAN_10005746	6.6488	7.93464	5.92985	2.5705	2.77654	2.02224	3.48973	2.54175	3.00028	4.14291	2.23049	2.95584	3.35578	4.19004
Dendrobium_GLEAN_10005747	7.92209	9.18321	9.86517	4.22261	5.14512	3.3976	2.04779	2.69145	4.88171	5.31492	6.82654	7.37441	3.79032	6.32659
Dendrobium_GLEAN_10005749	20.3565	23.6462	24.2114	28.419	26.1087	33.4164	23.1873	13.9724	13.0646	18.2979	14.6541	24.68	17.3808	17.8879
Dendrobium_GLEAN_10005752	0.77788	0.134049	0.444129	3.81329	2.33949	2.07717	0.49007	5.31481	29.1734	2.30162	0	0.138847	2.46209	2.83934
Dendrobium_GLEAN_10005754	1.79362	1.68502	2.26993	1.22908	2.39142	1.06702	1.4893	2.0286	0.88579	1.92879	4.62272	0.201385	5.43097	4.47947
Dendrobium_GLEAN_10005758	0	0.153762	0	0	0	0	0.642444	0	0	0.704024	0	0	0	0
Dendrobium_GLEAN_10005759	1.11717	0.166848	0.394856	0.74942	0.748779	0.484764	3.9213	22.0218	146.299	19.767	18.4553	1.20974	2.96875	14.6013
Dendrobium_GLEAN_10005761	0.100492	0	0	0.224707	0	0	0	0	0.118344	0.128847	0	0.116592	0.258431	0
Dendrobium_GLEAN_10005766	1.77184	1.98466	1.69544	1.4495	1.73791	1.78146	5.86528	9.84872	12.5197	11.1927	10.2082	11.7326	6.83486	14.3545
Dendrobium_GLEAN_10005796	1.87618	1.34265	2.26567	14.159	11.2942	9.15879	1.21953	6.27356	2.08674	0.267285	0.422424	0.0604656	2.07739	0.520627
Dendrobium_GLEAN_10005798	6.90694	5.36824	6.7258	4.72789	5.35369	5.35193	0.494768	0	1.992	1.80731	0	0.327082	0.543746	2.11221
Dendrobium_GLEAN_10005803	0	0.136776	0.129476	0	0.136405	0	0.857215	0.713548	0.143802	0.46969	0	0	0.314024	16.1629
Dendrobium_GLEAN_10005804	151.526	185.074	171.086	142.705	152.149	153.522	228.017	181.725	138.425	191.97	280.353	183.646	175.597	149.143
Dendrobium_GLEAN_10005807	2.86191	4.13635	2.52066	1.18699	1.1602	2.05306	1.59323	1.32171	2.17442	2.07146	2.08453	3.02587	1.24643	3.17025
Dendrobium_GLEAN_10005808	3.55979	4.78485	3.77456	8.09261	7.42292	4.63402	10.9678	20.9404	14.9522	42.2951	12.2285	32.2148	17.0886	10.8166
Dendrobium_GLEAN_10005811	0.38894	1.59741	0.687342	0.724748	1.1586	10.6887	14.5621	71.5169	1.67947	0.332456	0	0.150417	3.00067	0.161892
Dendrobium_GLEAN_10005817	0	0	0	0	0	0	0	0.103135	0	0	0	0	0	0
Dendrobium_GLEAN_10005821	8.0894	8.06352	7.79053	6.2231	6.54939	8.13136	15.8034	5.37758	26.7442	34.351	24.6633	9.1271	14.9821	53.1945
Dendrobium_GLEAN_10005824	16.3541	17.503	16.8063	9.33012	13.2011	10.997	3.8007	1.83277	3.42978	4.45225	10.3115	24.9525	1.94443	10.9103
Dendrobium_GLEAN_10005825	114.228	105.03	99.4243	137.407	153.637	175.51	215.771	161.529	252.765	119.182	254.649	182.207	142.174	174.28
Dendrobium_GLEAN_10005826	23.3626	53.395	44.79	29.1984	34.27	14.1653	46.57	8.27395	18.4347	8.57288	22.5889	2.46414	1.41605	32.7096
Dendrobium_GLEAN_10005829	6.24082	7.6626	5.8538	13.0156	15.1496	24.4764	8.56562	12.2029	4.09878	14.7724	20.0115	22.5575	3.70368	10.6405
Dendrobium_GLEAN_10005836	14.9658	16.8849	16.1754	31.4843	28.146	46.2345	19.6672	18.2089	17.4117	18.4934	11.6784	16.9022	16.9659	18.8235
Dendrobium_GLEAN_10005840	0	0.210049	0	0	0	0	0.219406	0.109581	0	0.120218	0	0	0.482251	0
Dendrobium_GLEAN_10005841	10.7639	9.58665	9.57605	12.2693	12.728	16.8601	25.6179	34.5486	20.1582	19.7928	25.9611	17.9711	38.146	18.4242
Dendrobium_GLEAN_10005845	174.556	126.254	149.332	353.532	455.158	189.233	130.103	249.415	187.154	406.776	248.735	303.512	140.881	95.1442
Dendrobium_GLEAN_10005849	0.324785	0.242531	0	0	0.120937	0.117443	0	0	0	0	0	0	0	0
Dendrobium_GLEAN_10005864	0	0	0	0	0	0	0	0	0	0	0	0	0	0
Dendrobium_GLEAN_10005871	0	0	0	0	0	0	0	0	0	0	0	0	0	0
Dendrobium_GLEAN_10005872	3.45615	4.46687	1.97328	9.95749	7.72159	8.21951	8.39853	10.4088	5.63559	29.4855	17.547	20.3578	4.61496	3.31982
Dendrobium_GLEAN_10005875	0	0	0	0	0	0	0	0	0	0	0	0	0	0
Dendrobium_GLEAN_10005878	0.0634524	0.0710741	0.134561	0.283768	0	0.206501	0.14848	0.0741573	0.224175	0.244069	0	0	0.244768	0.316937
Dendrobium_GLEAN_10005889	0	0	0	0	0	0	0	0	0	0	0	0	0	0
Dendrobium_GLEAN_10005898	0.36421	0.135986	0.128728	0.0678666	0.203426	0.329247	7.52829	3.47618	5.9333	1.47876	2.8818	0.0704267	3.12208	7.12514
Dendrobium_GLEAN_10005902	1.93872	1.26676	1.54176	3.61259	3.06807	5.43309	8.31718	7.74145	2.4734	4.14291	1.30951	0	6.85538	3.83312
Dendrobium_GLEAN_10005909	0	0.526691	0	0	0	0.170029	0.183384	0	0.369164	0.401924	0	0.181848	0	0.391441
Dendrobium_GLEAN_10005912	0.949277	2.79116	0.503274	0.397997	0.265104	0.386168	2.499	1.2481	1.11792	0.456422	0.137399	1.78971	3.20411	1.33355
Dendrobium_GLEAN_10005913	0.409524	1.63827	0.558298	0.196227	0.588177	0.25386	2.19039	0.957228	1.17125	1.20017	0.27097	1.69691	1.73019	1.6072
Dendrobium_GLEAN_10005921	5.94017	3.8021	4.38649	2.01612	2.42912	1.20824	9.12198	1.67359	16.6767	1.49605	7.5538	0.246138	0.204591	21.5243
Dendrobium_GLEAN_10005930	0.0537155	0.481341	0.0569562	0.480447	0.240018	0.757521	0.314239	0.753332	1.77123	1.37744	0.124397	0	0.414415	4.82945
Dendrobium_GLEAN_10005931	0.0142006	0.0159064	0	0	0	0.0308099	0	0.0165964	0	0	0	0	0	0
Dendrobium_GLEAN_10005932	43.3461	46.0499	35.774	39.9691	24.9593	31.0249	21.9593	10.9674	21.5765	19.4805	32.8573	71.0291	12.6411	20.9255
Dendrobium_GLEAN_10005934	0	0	0	0	0	0	0	0	0	0	0	0	0	0
Dendrobium_GLEAN_10005935	0	0	0	0	0	0	0.122867	0.12273	0	0	0	0	0	0
Dendrobium_GLEAN_10005946	73.4436	187.02	146.085	185.344	149.771	190.153	71.2477	179.85	86.6468	118.724	133.834	51.6471	210.273	42.3914
Dendrobium_GLEAN_10005947	82.597	89.6299	70.0289	106.296	91.6634	111.032	78.9758	51.6682	71.851	25.0092	18.4443	27.9866	29.0916	165.825
Dendrobium_GLEAN_10005962	0	0	0	0	0.232294	0	0	0	0	0	0	0	0	0
Dendrobium_GLEAN_10005963	0	0.255712	0.363096	0.127619	0	0.123826	0	0	0	0	0	0	0	0
Dendrobium_GLEAN_10005966	69.6998	55.1482	55.2604	48.3289	43.2133	51.0783	65.0912	64.2193	136.382	87.8008	72.1668	56.0456	44.5914	123.753
Dendrobium_GLEAN_10005970	75.3202	55.001	66.8097	34.8179	53.2339	41.011	11.5241	21.499	11.77	20.986	24.655	136.123	16.3899	25.684
Dendrobium_GLEAN_10005971	9.19828	7.2122	6.82726	3.25661	3.59633	4.98918	2.69053	4.30004	3.97188	5.30716	6.92308	24.1898	6.11085	3.8287
Dendrobium_GLEAN_10005976	0	0	0	0.0350475	0	0	0	0	0	0	0	0	0	0
Dendrobium_GLEAN_10005978	2.39211	1.55408	1.11603	1.97911	1.33609	2.64688	2.85478	2.01289	1.74659	1.7789	3.32386	5.27318	1.72248	3.5845
Dendrobium_GLEAN_10005990	1.40823	0.585885	0.597277	0.539812	0.359567	0.480121	0.800286	0.141069	1.80056	0.567468	0.279535	0	0.103471	1.3063
Dendrobium_GLEAN_10006017	2.81601	0.919992	1.36854	1.14786	0.622588	2.32294	8.88901	2.09121	54.0279	30.6147	24.0818	2.92684	0.264025	27.6551
Dendrobium_GLEAN_10006018	17.6307	13.5973	16.3449	19.6041	12.6995	14.1093	20.29	28.7121	21.4437	33.4759	23.6502	15.7607	24.2807	28.1515
Dendrobium_GLEAN_10006020	15.6593	19.5353	16.9188	20.9096	23.0472	21.0932	21.708	20.2093	16.2563	16.4618	19.4213	11.6241	28.1512	16.4032
Dendrobium_GLEAN_10006024	0.21821	0.366631	0.115688	0.426942	0.426577	0.295895	1.85099	1.72141	0	0	0	0	3.0864	0.340605
Dendrobium_GLEAN_10006052	473.893	1338.64	1159.81	1517.39	1459.03	1447.58	145.48	67.7609	197.756	983.98	1954.58	1737.65	243.815	318.043
Dendrobium_GLEAN_10006053	8.4011	9.09653	12.7681	14.4022	17.8309	18.5309	25.5564	14.7276	16.1595	22.9793	38.587	10.072	54.0121	37.0669
Dendrobium_GLEAN_10006057	0	0	0	0	0	0	0	0	0	0	0	0	0	0
Dendrobium_GLEAN_10006080	0.0463637	0	0.0491609	0	0	0	0	0	0	0.118891	0	0	0.119232	0
Dendrobium_GLEAN_10006082	27.1405	26.7482	22.6766	215.089	234.403	233.353	135.884	126.541	51.9527	71.1956	30.8714	43.3944	61.2877	76.1649
Dendrobium_GLEAN_10006085	0	0	0	0	0	0	0.688976	1.98815	0.616424	0.838907	0.984904	1.67006	1.93501	2.8596
Dendrobium_GLEAN_10006088	1.45141	2.29517	0.995808	4.2	3.5288	0.926175	0.998922	1.99561	0.603268	1.09467	0.69202	0.792443	0.439122	0.319836
Dendrobium_GLEAN_10006090	3.55979	1.86078	4.27783	7.42928	7.95313	7.85208	9.02416	4.99242	14.3932	7.75918	14.2895	10.7383	8.08655	13.0392
Dendrobium_GLEAN_10006100	0.152194	0	0.161376	0	0	0	3.02717	0.35574	5.91465	0.585411	0.528686	0.176577	0.782784	7.03176
Dendrobium_GLEAN_10006106	158.421	120.148	141.096	163.366	175.293	159.325	127.08	63.8197	96.6393	162.92	197.683	165.352	58.8346	109.777
Dendrobium_GLEAN_10006120	3.93034	2.61395	2.47443	0.823924	3.29288	1.33239	20.2623	11.6271	76.8056	75.1175	17.0663	1.56751	5.84341	29.6008
Dendrobium_GLEAN_10006122	0	0	0	0	0	0	0	0	0	0	0	0	0	0
Dendrobium_GLEAN_10006127	0.173576	0.194426	0.920243	4.26942	3.68408	4.14253	0	1.82574	0.408826	1.33532	1.6079	1.00693	0	0.650246
Dendrobium_GLEAN_10006130	0	0	0	0	0	0	0	0	0	0.165208	0	0.149495	0.165681	0
Dendrobium_GLEAN_10006136	0.454114	0.50866	0.240756	0.126929	0.12682	0	0.796978	0.265363	0.802184	0.291123	1.57748	1.18545	0.875871	0.425296
Dendrobium_GLEAN_10006137	1.42392	2.79116	1.3211	0.596996	0.596485	1.35159	3.12375	1.87216	1.25766	1.82569	1.23659	0.413011	4.57729	2.00033
Dendrobium_GLEAN_10006142	0.0327401	0.110018	0.052073	0	0.0182866	0	0.0383063	0	0.0385565	0.146923	0	0	0.23154	0.102208
Dendrobium_GLEAN_10006145	0.604396	0.676993	0.160215	1.35147	3.207	1.96696	2.29824	2.11908	0.889712	3.87466	8.923	1.92837	1.74859	3.96229
Dendrobium_GLEAN_10006146	2.26648	1.35399	4.32581	11.6565	5.57005	22.1283	7.95545	1.7659	0.533827	4.84333	5.77371	0.175307	11.2687	3.39625
Dendrobium_GLEAN_10006147	0.265858	0.0992638	0.125288	0.066053	0.0659965	0.12818	2.03915	0.276186	1.25235	2.19673	0.136819	0	2.05109	5.97568
Dendrobium_GLEAN_10006150	26.7635	20.0303	25.7058	13.5524	17.2947	18.0969	23.731	27.7721	22.8966	25.2362	25.5703	71.0142	35.8023	27.8751
Dendrobium_GLEAN_10006162	0	0	0	0	0	0	0.0765529	0.0764675	0.0770529	0	0	0	0	0
Dendrobium_GLEAN_10006173	0	0.286897	0.067896	0.429546	0.429178	0.208389	0.0749192	0	0.301634	2.79141	0.074145	0.148583	0	0
Dendrobium_GLEAN_10006174	0.0360872	0.121266	0	0	0	0.0391476	0	0.0421753	0.127495	1.29555	0.125358	0.0418688	0.0928042	0
Dendrobium_GLEAN_10006180	0	0	0	0	0	0	0	0	0	0	0	0	0	0
Dendrobium_GLEAN_10006183	33.4971	38.2075	29.8286	32.8232	31.1682	30.6003	74.8864	112.786	37.5523	33.8086	35.6805	30.6819	88.2131	39.1484
Dendrobium_GLEAN_10006196	2308.64	3506.36	3265.54	3431.7	3615.28	2940.15	1221.46	980.543	1245.66	2268.8	3766.18	1395.53	860.121	1026.31
Dendrobium_GLEAN_10006197	53.2464	59.3108	66.8097	55.8934	56.176	57.1202	82.3731	64.9952	55.3902	108.095	54.1196	28.4861	87.104	46.5429
Dendrobium_GLEAN_10006198	25.5852	27.8029	30.8539	23.8234	25.1681	22.2868	26.2713	31.0619	30.0406	57.7748	22.0202	10.9876	31.5234	25.3683
Dendrobium_GLEAN_10006199	0	0	0.0964064	0.101653	0	0	2.0212	0.63756	0.214147	0.466302	26.5304	2.10975	0.467637	3.63312
Dendrobium_GLEAN_10006200	1.35502	0.455333	0.574707	2.42393	1.66503	1.46993	14.2685	8.39317	2.39361	1.04241	100.416	14.6206	2.26502	20.3044
Dendrobium_GLEAN_10006201	0.095467	0	0.101227	0	0.426577	0.207126	0.223395	0.892584	0.224855	0.367213	0.33163	0	0.245509	3.33793
Dendrobium_GLEAN_10006203	13.81	9.82915	14.1856	13.6709	17.998	15.4494	13.9699	13.4499	15.5858	19.1822	20.655	14.1866	16.0926	9.87987
Dendrobium_GLEAN_10006213	0	0	0	0	0.332791	0.161588	0.17428	0	0	0	0	0.17282	0.957661	0
Dendrobium_GLEAN_10006214	0.0403124	0	0	0	0	0.0437311	0.047166	0.14134	1.2818	0	0.233393	0.935418	0	0.100678
Dendrobium_GLEAN_10006217	2.8337	2.61395	1.06047	2.42273	2.60686	1.98907	0.780111	0.77924	0.981508	1.49605	1.35109	1.54715	1.286	0.624442
Dendrobium_GLEAN_10006220	80.6948	45.5652	48.2905	46.9637	46.9235	54.4416	101.915	71.8295	73.6813	57.8263	53.759	80.2849	73.0584	67.0848
Dendrobium_GLEAN_10006222	0	0.64015	0.605983	0	0	0.309985	0.167167	0	1.85084	0.73276	1.15807	0	0.367429	0.89206
Dendrobium_GLEAN_10006229	0	0	0	0	0	0	0	0	0	0	0	0	0	0
Dendrobium_GLEAN_10006233	2.45934	2.69965	3.70296	4.83935	3.95608	4.00186	2.93501	1.897	8.74668	5.99121	3.81595	4.45123	3.47853	9.15166
Dendrobium_GLEAN_10006234	0	0.184514	0.174666	3.49925	7.17653	1.87632	0.2891	4.2354	0.0969961	0.950432	37.0039	0.764475	2.85946	0.411397
Dendrobium_GLEAN_10006245	0	0	0	0	0	0	0	0	0	0	0	0	3.02654	0
Dendrobium_GLEAN_10006246	1.53239	0.706775	0.286737	2.01561	2.21527	1.76013	2.32024	4.21391	2.97233	2.3115	4.80128	1.35957	2.66583	3.71449
Dendrobium_GLEAN_10006263	0.117993	0.132166	0.125112	0.13192	0.131808	0	0	0	0	0	0	0	0.455158	0.14734
Dendrobium_GLEAN_10006273	19.2378	17.0016	18.1528	26.4417	23.6589	26.2302	5.369	9.28212	18.4985	17.4246	7.76591	2.25247	9.75848	12.1215
Dendrobium_GLEAN_10006280	0	0	0	0.0657755	0	0.319102	1.30783	0.687565	1.66279	0.67888	1.49868	0.136513	39.2609	7.49331
Dendrobium_GLEAN_10006281	0.631662	0.353767	0.167443	0.706221	0	0.513923	12.9334	1.2919	6.69492	0.404946	6.03417	12.6419	2.63969	5.71858
Dendrobium_GLEAN_10006284	0	0	0	0	0	0	0	0	0	0	0	0	0	0
Dendrobium_GLEAN_10006286	7.31207	4.18231	5.27879	7.65334	9.03712	11.1388	5.6428	3.63645	10.4432	4.98684	4.14333	5.23453	5.8013	4.46823
Dendrobium_GLEAN_10006287	0.633704	1.01403	0.287973	1.31579	1.31467	0.392826	0	0	0.106612	1.16073	0.838605	0.105033	0	0.904365
Dendrobium_GLEAN_10006298	0.755495	0.846242	0.480645	0.84467	0.675158	1.3113	0	0	0	0	0	0	0	0
Dendrobium_GLEAN_10006307	18.1755	19.9062	17.302	22.669	25.6274	21.9952	28.2595	31.249	9.70334	15.0181	11.2244	14.6206	40.8207	21.8891
Dendrobium_GLEAN_10006313	0.617728	0.691927	0.873329	0.690642	1.61012	0.446743	5.05925	9.14461	8.00218	5.28018	3.5764	0.955593	1.85336	10.0278
Dendrobium_GLEAN_10006330	9.6472	8.44217	10.2292	9.55003	8.98057	10.4653	6.23155	6.81182	10.5327	8.89041	5.58535	6.17935	7.36528	7.40367
Dendrobium_GLEAN_10006331	0	0	0	0	0	0	0	0	0	0	0	0	1.1068	0
Dendrobium_GLEAN_10006336	58.8928	3.57651	2.18185	60.5292	38.918	24.7852	871.363	54.814	0.0835608	0.818785	26.1271	2.88131	144.884	179.599
Dendrobium_GLEAN_10006340	1.3025	2.37079	1.38108	0.364059	2.27342	1.14803	3.5241	1.80766	1.62976	1.35688	1.31967	1.13338	2.61686	2.03307
Dendrobium_GLEAN_10006355	0	0	0	0	0	0.0109066	0	0	0	0	0	0	0	0
Dendrobium_GLEAN_10006365	1.18635	1.52571	1.30451	0.589502	0.687164	1.33462	0	0.0513516	0.258724	0.450693	0.152633	0.0509783	0.112996	0.548673
Dendrobium_GLEAN_10006366	0.113528	0.127165	0.120378	0	0	0	0.265659	0.132681	1.73806	1.01893	0	0	0.145979	0.567061
Dendrobium_GLEAN_10006374	15.002	11.6743	11.8884	9.53398	8.6438	11.8202	12.3791	25.0997	5.95104	12.5533	12.2512	21.4362	31.8793	16.7613
Dendrobium_GLEAN_10006375	2.95548	5.00093	4.33396	8.6475	10.326	7.91297	9.49096	10.8767	5.40593	7.41755	7.86381	3.64785	6.79194	10.365
Dendrobium_GLEAN_10006387	0.358001	0	0	0	0	0	5.44526	0	0	0	0.483627	0	0.230165	14.4544
Dendrobium_GLEAN_10006396	0	0	0.247443	0	0.260686	0.759464	1.91127	12.8185	1.37411	10.7716	5.67456	4.87353	73.2164	0.874219
Dendrobium_GLEAN_10006400	0.567642	0.726657	1.11779	4.26118	1.63055	4.2225	0.0948783	1.0425	0.954981	2.80726	0	0	0	0.101261
Dendrobium_GLEAN_10006401	4.14869	0.290438	1.64962	0.289899	2.60686	0.843848	1.21351	0	0	0.332456	0	1.20334	0.666816	2.91406
Dendrobium_GLEAN_10006420	7.64715	10.0134	9.47898	14.8116	10.3472	11.5672	7.81311	9.06316	6.08837	7.87153	14.5917	10.4968	8.03256	7.66623
Dendrobium_GLEAN_10006429	0	0	0	0	0	0	0	0	0.163801	0.178337	0	0	0	0.173686
Dendrobium_GLEAN_10006433	80.705	38.5557	67.8407	82.4039	93.847	110.122	148.806	152.049	103.974	51.8631	86.2443	40.3871	94.5211	108.063
Dendrobium_GLEAN_10006434	0.900118	1.68039	3.97677	0.67091	0.670335	0.976453	0.35105	0	0	0.192349	12.8546	3.8292	0	0.187333
Dendrobium_GLEAN_10006436	621.511	453.888	472.813	363.038	391.688	365.887	137.786	169.008	123.378	184.552	268.417	1308.17	132.525	128.037
Dendrobium_GLEAN_10006438	0.456582	0.852374	0.80688	0.340316	0.170013	0.825504	0.178069	0.35574	1.25462	0.390274	0.704914	0.176577	0.978479	1.90048
Dendrobium_GLEAN_10006459	68.4487	68.309	51.583	81.5499	87.6989	71.0282	125.162	101.585	104.598	96.1168	129.802	82.4976	114.776	98.9816
Dendrobium_GLEAN_10006470	14.4019	16.8039	13.9982	14.3127	14.077	14.9723	3.04243	2.57149	0.471124	0	6.2536	4.64145	2.8292	3.74665
Dendrobium_GLEAN_10006476	0	0	0	0	0	0	0	0	0	0	0	0	0	0
Dendrobium_GLEAN_10006478	1.7548	1.75059	2.1514	1.99258	1.50082	1.93336	0.192482	0.416578	0.452057	0.632794	0.412734	0.445361	0.387815	1.84887
Dendrobium_GLEAN_10006492	1.45302	0.517857	0.770342	0.516896	1.03291	0.429885	0.0772751	0.0771888	0	0	0	0	0	0.577315
Dendrobium_GLEAN_10006498	0.375049	0.210049	0.397677	0	0.20948	0.406856	0.438812	1.75329	0	0	0.651416	0	5.06363	3.98082
Dendrobium_GLEAN_10006500	3.36864	4.49511	3.69612	4.06101	2.55232	2.19259	2.94745	3.32074	8.65862	10.8166	5.15561	1.76725	7.34474	8.8885
Dendrobium_GLEAN_10006509	7.16681	9.25411	8.23247	6.45472	9.11783	10.3661	7.45357	10.7025	8.90893	7.65751	2.99672	4.50397	28.03	16.6557
Dendrobium_GLEAN_10006517	1.69587	2.7763	2.90477	3.2087	1.89443	0.990605	6.10521	4.11642	2.15078	2.34165	5.43791	1.66487	11.0708	3.58376
Dendrobium_GLEAN_10006523	17.8311	17.2434	14.2724	31.3956	30.7638	38.8963	27.4698	29.5638	28.3325	30.4996	31.3512	15.5719	41.3794	11.5919
Dendrobium_GLEAN_10006525	0	0	0	0	0	0	0	0	0	0	0	0	0	0
Dendrobium_GLEAN_10006532	0.408765	0.719501	0.33023	0.67464	0.478367	0.4012	0.31884	0.0909956	2.15477	0.948377	0.338085	0.0451671	0.300345	0.194451
Dendrobium_GLEAN_10006539	0	0	0	0	0	0	0	0	0	0	0	0	0	0
Dendrobium_GLEAN_10006549	0	0	0	0	0	0	0	0	0	0	0	0	0	0
Dendrobium_GLEAN_10006550	93.7906	113.747	98.4161	109.34	107.553	90.8616	57.0004	24.4195	94.4312	68.6641	78.8087	116.437	40.045	72.3709
Dendrobium_GLEAN_10006551	0.860768	0	0.18254	0.192474	0.384619	0.186753	4.22986	3.21915	4.8657	0.220729	3.18945	3.79496	3.32041	2.79464
Dendrobium_GLEAN_10006556	7.57969	5.61022	6.16051	14.4848	8.31791	11.881	8.08698	6.00969	27.2113	16.0118	7.73277	3.29292	7.17012	14.5101
Dendrobium_GLEAN_10006562	1.00294	1.45382	0.875782	1.97881	1.58169	1.79199	1.24248	1.10319	0.55582	1.43722	0	0.0684484	0.151719	0.442021
Dendrobium_GLEAN_10006566	52.359	66.9318	61.7911	34.7267	38.9928	24.7093	195.896	134.485	24.3856	53.0993	393.908	236.126	138.073	49.8674
Dendrobium_GLEAN_10006579	1.70836	1.801	2.02454	29.5489	40.7493	37.3918	19.6353	64.8298	8.04742	4.25193	6.16716	14.9237	73.6528	2.50972
Dendrobium_GLEAN_10006589	71.3023	49.2987	36.3127	84.2056	59.3268	95.0539	46.3296	65.5083	88.3807	55.4015	59.4822	58.5134	60.8926	73.3342
Dendrobium_GLEAN_10006592	60.6746	45.7441	57.0887	65.9728	69.6404	92.4014	197.953	204.161	155.863	101.304	187.608	99.4045	173.61	124.68
Dendrobium_GLEAN_10006593	31.1654	15.9366	21.0726	18.937	21.6958	19.1091	10.305	6.5984	5.85105	8.10763	14.9055	31.7041	10.4539	11.5623
Dendrobium_GLEAN_10006604	0.459914	0.686876	0.325108	1.8854	0.342507	2.49459	9.32716	3.58337	2.34702	2.75186	7.27811	0.711464	2.95686	4.78587
Dendrobium_GLEAN_10006605	0.192686	0	0	0.21543	0	0	0	0	0.226917	0	0	0	0	0.240611
Dendrobium_GLEAN_10006612	2.73949	7.39598	2.83029	50.3407	66.2265	62.9415	29.7512	43.5097	55.5067	18.2828	10.411	3.66737	39.2897	2.456
Dendrobium_GLEAN_10006623	0	0	0	0	0	0.0819565	0	0	0	5.90886	0	0	0	0
Dendrobium_GLEAN_10006624	3.82268	5.90599	4.42602	3.53701	4.3684	2.95524	13.4177	7.70274	3.67388	6.19703	2.08599	1.58033	5.31081	9.43718
Dendrobium_GLEAN_10006638	0	0	0	0	0	0	0	0	0	0	0	0	0	0
Dendrobium_GLEAN_10006639	0	0	0	0	0	0	0	0	1.52851	0.151286	0	0	0	0.14734
Dendrobium_GLEAN_10006640	1.32301	0.926201	1.75353	1.66407	1.84738	1.97341	5.61127	0.96638	5.06365	4.02874	0.957463	2.30245	1.91381	5.78224
Dendrobium_GLEAN_10006648	0	0	0	0	0	0	0	0	0	0	0	0	0	0
Dendrobium_GLEAN_10006650	0	0	0	0	0	0	0	0	0	0	0	0	0	0
Dendrobium_GLEAN_10006651	0	0	0	0.0632934	0	0	0	0	0	0	0	0	0	0
Dendrobium_GLEAN_10006663	0	0	0	0	0	0	0	0	0	0	0	0	0	0
Dendrobium_GLEAN_10006666	0.302198	0.338497	0.32043	0.84467	1.01274	0.327826	1.4143	4.41476	3.91473	3.87466	0.699843	0.175307	4.08005	1.50944
Dendrobium_GLEAN_10006679	12.3418	9.94378	14.9231	9.44115	10.1587	8.221	10.8934	7.84461	15.2994	19.1556	13.0373	12.3094	15.5911	22.9821
Dendrobium_GLEAN_10006680	15.7251	13.9947	15.3034	14.8116	16.1224	12.0346	24.6995	16.4899	14.333	12.2906	27.4374	31.4905	19.112	20.3088
Dendrobium_GLEAN_10006683	2.41411	1.35204	1.79183	4.3185	3.77545	7.33275	4.80172	5.92491	15.9207	3.09528	0	0	1.55207	2.41164
Dendrobium_GLEAN_10006685	6.67529	7.29473	4.4885	5.64292	7.63871	5.4752	5.52427	4.75699	13.4215	10.8551	7.35242	3.58903	5.44308	9.35211
Dendrobium_GLEAN_10006695	0	0	0	0	0	0	0	0	0	0	0	0	0	0
Dendrobium_GLEAN_10006697	0.469335	0.52571	0.373238	1.5742	0.917498	1.40013	13.8655	5.62228	5.66533	9.62822	6.38558	0.68066	5.58225	9.08407
Dendrobium_GLEAN_10006698	50.4066	50.518	45.8291	44.3683	48.2818	42.45	28.0655	25.7088	20.8286	30.4722	21.5036	38.9882	30.9859	19.877
Dendrobium_GLEAN_10006701	0.214314	0.240056	0	0.239611	0.718217	1.16244	0.25075	0.25047	0.252388	0.274785	0	0.248649	0	0.535236
Dendrobium_GLEAN_10006702	1.5002	1.49368	2.12094	1.11818	2.23445	1.08495	3.12044	3.70139	2.55192	1.92349	6.17639	1.35376	1.71467	1.87333
Dendrobium_GLEAN_10006703	1.02452	2.29517	0.90528	1.71818	3.62417	2.77853	2.79698	2.39474	1.40763	1.75147	2.76808	2.97166	2.8543	2.55869
Dendrobium_GLEAN_10006724	5.31395	2.8344	8.04936	13.2969	3.39206	4.11757	16.5797	27.5034	14.006	9.73334	24.6126	7.63323	11.7135	14.2192
Dendrobium_GLEAN_10006738	31.7918	19.336	24.7104	11.7409	20.7299	19.9749	12.7917	10.4237	23.8869	9.03779	14.9915	30.0423	4.25438	37.9028
Dendrobium_GLEAN_10006739	19.2341	4.7051	12.4243	6.92096	7.9029	13.1907	2.84535	2.5838	1.8225	0.283462	0	0	0.284274	3.86497
Dendrobium_GLEAN_10006747	0	0	0	0	0	0	0	0	0	0	0	0	0	0
Dendrobium_GLEAN_10006755	0.825436	0.308195	1.36148	0.410163	0.614718	0.795944	2.03885	2.14376	0.86407	1.52872	0.637193	0.532044	1.88688	7.55875
Dendrobium_GLEAN_10006757	0.336044	0.0941021	0.0890795	0	0.093847	0	0.393176	0.785474	0.395744	0.215431	0	0	0.648145	4.51097
Dendrobium_GLEAN_10006760	0	0	0	0	0	0	0	0	0	0	0	0	0.22319	0
Dendrobium_GLEAN_10006766	157.578	172.778	170.979	20.2739	21.5386	27.1415	194.977	180.675	94.6109	220.876	2.79077	0.932095	33.942	4.8727
Dendrobium_GLEAN_10006772	96.3038	104.043	94.4724	84.8109	66.866	74.2934	36.9325	31.4767	59.7738	60.3261	28.7304	23.0776	47.4194	72.1488
Dendrobium_GLEAN_10006778	0	0	0	0	0	0	0	0	0	0	0	0	0	0
Dendrobium_GLEAN_10006779	14.3201	15.9213	12.5971	11.7409	9.71648	10.1262	7.69473	11.4052	18.7379	22.5768	21.863	11.9377	11.3207	24.2397
Dendrobium_GLEAN_10006781	26.8489	25.587	20.7776	25.7816	28.5411	26.6595	43.0669	35.8069	34.1686	32.0648	28.0803	28.2614	31.043	30.9582
Dendrobium_GLEAN_10006791	146.047	119.152	134.444	51.747	48.2269	45.1459	37.0878	58.6378	69.1636	64.3302	46.6125	51.4428	39.7589	89.6075
Dendrobium_GLEAN_10006803	0.365265	0.613709	0.193651	3.87961	3.36625	6.14175	4.80786	8.43104	1.39801	7.72743	9.41061	4.23785	27.828	2.96474
Dendrobium_GLEAN_10006805	148.165	167.031	142.122	128.723	175.11	184.135	148.335	139.689	153.576	165.49	168.689	163.263	171.366	92.9851
Dendrobium_GLEAN_10006813	1.55576	2.03307	1.09975	3.76869	0.868953	3.37539	5.76415	6.36379	3.35894	5.31929	9.30748	10.8301	6.33475	4.85677
Dendrobium_GLEAN_10006821	0.943944	0.528663	0.500447	0.263841	0	0	0.552213	0.275798	0.83373	0	1.36627	0	0	1.17872
Dendrobium_GLEAN_10006831	0	0	0	0	0	0.209027	0	0	0	0	0	0	0	0
Dendrobium_GLEAN_10006832	0.563832	1.34206	2.24193	1.41837	0.787307	1.2233	12.864	11.2846	13.28	16.8983	6.12069	10.6302	17.2186	7.04069
Dendrobium_GLEAN_10006838	1.31901	1.93205	2.6896	3.28973	2.7202	4.73289	14.6016	5.69184	14.3385	11.448	8.224	1.76577	90.6724	4.56114
Dendrobium_GLEAN_10006843	0.403899	0.904828	0.214134	0.451574	0.676781	1.97168	5.6708	3.30428	6.42133	6.99116	4.67684	3.04595	6.49183	7.31318
Dendrobium_GLEAN_10006844	12.6573	9.65948	12.0936	6.84239	8.07954	8.14789	51.7508	17.0684	7.53486	8.20351	9.98551	18.3968	32.5503	27.6161
Dendrobium_GLEAN_10006848	0	0	0	0	0	0	0	0	0.204413	0	0	0	0	0.216749
Dendrobium_GLEAN_10006861	2.14314	2.08049	2.57543	1.11818	2.71326	3.87481	2.006	0.66792	1.00955	0.54957	1.15807	1.32613	1.65343	1.78412
Dendrobium_GLEAN_10006863	0.977861	0.857205	0.901615	2.47177	1.09235	2.07546	0.547183	2.78255	18.1249	36.196	1.13229	0.0493272	1.2027	1.75198
Dendrobium_GLEAN_10006864	1.8464	0	0.489448	1.03217	1.80475	1.75261	19.1727	4.04605	3.26163	20.1227	39.2854	5.08775	2.37416	4.89947
Dendrobium_GLEAN_10006866	0.626948	0.351127	0	0	1.05053	0	0.733537	0.366359	0	0.803848	2.17787	0.363696	3.62768	1.17432
Dendrobium_GLEAN_10006874	2.94431	6.37607	3.74634	4.82804	4.38537	4.47161	45.2428	67.6737	12.7137	11.8286	23.865	10.9313	158.25	12.0103
Dendrobium_GLEAN_10006882	10.1879	14.5718	9.22372	13.5809	10.3302	5.86601	1.55877	7.51036	16.8893	14.3688	13.5209	3.36419	6.34843	17.6149
Dendrobium_GLEAN_10006883	0	0	0	0.0395984	0	0	0	0	0	0.0454113	0	0	0	0
Dendrobium_GLEAN_10006884	4.7172	4.78059	3.6918	3.01371	4.26577	4.9954	5.51918	2.49398	3.17442	3.16811	1.17046	8.07911	2.74393	3.36598
Dendrobium_GLEAN_10006889	8.91026	15.446	5.84866	7.11571	8.05757	10.8166	1.73752	4.21498	0.749515	2.9921	2.70217	12.7992	3.54625	1.8544
Dendrobium_GLEAN_10006895	43.6788	16.3515	19.6391	19.2887	16.0494	20.0924	7.22353	8.63158	11.8234	9.54349	7.68337	26.0412	9.27405	14.6264
Dendrobium_GLEAN_10006902	0.152933	0	0	0.113989	0	0	0	0.178733	0.120068	0.196084	0	0	0	0
Dendrobium_GLEAN_10006904	6.93295	4.79646	6.48637	45.5958	48.2902	39.3741	16.4619	9.77076	14.6483	2.8759	21.9584	11.3558	1.31097	72.5687
Dendrobium_GLEAN_10006909	10.2063	10.8101	8.79753	11.9156	11.9442	16.4571	7.75791	13.0236	20.3187	11.8398	8.80327	5.59851	11.2042	16.6463
Dendrobium_GLEAN_10006911	0	0	0	0	0	0	0.0464527	0	0	0	0	0	0	0
Dendrobium_GLEAN_10006926	4.13526	3.65682	5.07707	4.74503	3.52534	8.02749	14.7696	7.37653	8.58641	7.53452	0.882056	2.02011	6.71653	6.38678
Dendrobium_GLEAN_10006931	6.48614	4.84349	5.23997	9.15101	11.5584	13.0672	3.97512	10.4682	28.7351	9.50432	6.97399	2.86678	7.74438	28.5407
Dendrobium_GLEAN_10006933	19.1961	19.7311	23.3475	24.9968	25.9845	26.5812	19.6852	19.3993	25.3989	36.05	14.644	15.066	27.2964	19.0354
Dendrobium_GLEAN_10006938	0.0735648	0.0824011	0.117005	0.0822481	0.0821777	0.0798035	1.42018	1.16067	3.29209	5.75364	5.2813	3.32868	0.945921	2.664
Dendrobium_GLEAN_10006939	0.0817228	0.091539	0.173307	0.182738	0.0912908	0	0.0956167	7.06774	0.481206	0.209564	0	0.379263	0	0
Dendrobium_GLEAN_10006947	0	0.532653	0.252112	0.354443	0.35414	0.601839	0.556381	0.185253	0.466679	0.101619	1.10126	0.367813	0.407638	0.890714
Dendrobium_GLEAN_10006948	0	0	0	0	0	0	0.549567	0.313688	0.237067	0.0860349	0.466189	0.155704	0.258844	0.921701
Dendrobium_GLEAN_10006949	0	0	0	0	0	0	0	0	0	0	0	0	0	0
Dendrobium_GLEAN_10006955	55.224	80.6942	73.2726	77.3423	72.354	69.3077	43.4762	45.3158	69.2725	74.2899	52.5506	28.3721	64.1157	68.5926
Dendrobium_GLEAN_10006959	5.03081	5.55628	4.9986	11.5246	8.17428	11.8308	3.70455	2.8781	9.40472	6.67585	4.72541	6.61232	2.75941	10.104
Dendrobium_GLEAN_10006963	0	0	0	0	0	0	0	0	0	0.33383	0.100494	0	0	0
Dendrobium_GLEAN_10006964	1.93277	0.432985	0.341563	0.14406	0.575748	0.139779	7.61326	1.58119	17.2228	15.2817	3.65539	0.896968	1.32545	11.2629
Dendrobium_GLEAN_10006965	0.336044	0.376408	0	0.939273	0.93847	0.729085	59.173	306.138	0	0	0	0.584823	397.745	5.0355
Dendrobium_GLEAN_10006978	27.3036	25.4076	30.287	21.3685	19.9425	23.4674	27.2766	27.0007	27.7021	28.0061	10.4574	20.9562	34.0276	31.4719
Dendrobium_GLEAN_10006985	9.79681	15.5584	10.6013	8.55249	8.69509	9.09901	22.6107	6.11691	0.711201	0.430174	7.45903	7.86304	0.345125	18.7692
Dendrobium_GLEAN_10006986	0.280037	0.627347	0	0.313091	0	0.303785	0	0.327281	1.31915	3.23147	4.21539	0	2.16048	2.7975
Dendrobium_GLEAN_10006990	0	0.142579	0	0.806447	0.56877	0.460281	0.248217	0.049588	1.49903	0.816028	0.540434	0.639958	0.218231	1.00668
Dendrobium_GLEAN_10006994	10.4203	9.53737	6.53479	4.94116	4.21224	4.26648	13.7099	5.78112	15.0409	12.3727	3.05168	2.39913	3.64946	15.4929
Dendrobium_GLEAN_10006995	0.132929	0	0	0	0	0	0	0	0.156544	0.170436	0.461764	0.154226	0.170924	0.663964
Dendrobium_GLEAN_10007005	0	0	0	0.154486	0	0	0	0.161487	0	1.77164	0	0	0	0
Dendrobium_GLEAN_10007009	2.94855	3.04866	2.06826	3.90519	3.44579	3.44465	5.46667	0.795228	7.37212	1.86118	1.15557	0.789448	0.0583284	6.96732
Dendrobium_GLEAN_10007012	32.7444	15.9307	11.0473	8.32034	9.05217	11.6611	79.3317	27.4452	106.337	48.5569	14.7449	6.33175	16.3737	109.449
Dendrobium_GLEAN_10007017	0.0995391	0	0	0	0	0	0	0	0	0	0	0	0	0.248593
Dendrobium_GLEAN_10007018	75.0555	60.5454	83.9925	76.2862	111.116	77.2571	59.0013	75.2579	19.7119	15.0365	14.567	5.44252	42.2226	5.59145
Dendrobium_GLEAN_10007024	0.750098	0.336079	0.636282	1.845	1.0055	2.27839	0.35105	2.27928	2.82674	0.961747	2.60567	1.74055	0.1929	2.99732
Dendrobium_GLEAN_10007027	0	0	0	0	0	0	0	0.188816	0.570785	0.103573	0	0	0.207739	0.7061
Dendrobium_GLEAN_10007028	0	0	0	0	0	0	0	0	0	0	0	0	0	0
Dendrobium_GLEAN_10007050	10.0312	11.3238	8.64205	9.37521	10.2426	9.26659	21.3643	15.845	24.8263	22.6082	17.3322	12.5475	11.8907	29.5538
Dendrobium_GLEAN_10007054	0	0	0	0	0	0	0.169472	0.846416	0	0.371433	0	0	0	0
Dendrobium_GLEAN_10007059	11.1191	11.4168	11.2987	20.5466	43.9908	51.7664	49.147	82.6624	19.8236	57.422	5.90107	6.98778	108.223	65.5664
Dendrobium_GLEAN_10007064	81.867	95.6214	85.971	35.8098	26.6877	20.6479	0.819116	2.71029	38.4923	0.953733	20.3676	7.41182	0.393838	11.4741
Dendrobium_GLEAN_10007066	0	0	0	0.411962	0.205805	0	0	0.645949	1.08482	0	0	0.213751	0	0.690173
Dendrobium_GLEAN_10007068	3.78738	8.09895	1.46032	3.84948	6.92314	5.4781	9.13113	30.1796	53.5227	22.6615	4.2526	1.19841	18.7419	6.8791
Dendrobium_GLEAN_10007070	1.29143	1.75109	2.45041	2.1278	2.65748	1.32722	6.04396	1.66818	3.3619	2.52731	0	0	0.349593	1.44289
Dendrobium_GLEAN_10007076	1.27289	1.69312	1.26533	0.800517	0.799832	1.38084	16.01	3.16123	0.655826	0	5.25081	5.26119	1.84132	34.3727
Dendrobium_GLEAN_10007089	8.52285	8.18279	11.1887	15.0306	12.4676	12.7678	14.0674	16.8976	24.4353	31.0268	15.0382	5.00302	23.6792	14.9504
Dendrobium_GLEAN_10007090	11.7765	14.8715	9.2261	19.2048	24.3835	24.7368	77.6698	114.665	23.8506	59.0513	206.108	51.3461	36.5546	58.8225
Dendrobium_GLEAN_10007091	2.13309	0.918966	2.95772	2.01797	6.59861	6.76397	12.6707	27.9978	7.14967	23.142	0.189996	0.380744	14.5579	12.9084
Dendrobium_GLEAN_10007093	0.942981	1.24829	0.818077	2.77948	2.7771	3.62683	1.5045	2.40451	0.504775	0.989226	0	0	1.65343	0.963425
Dendrobium_GLEAN_10007099	36.9871	47.4674	50.058	72.7314	70.1776	74.6022	114.386	79.2859	91.7128	83.8848	72.9586	56.9297	103.961	92.1412
Dendrobium_GLEAN_10007100	16.6218	18.041	13.7991	24.0581	26.0526	28.7944	37.5386	28.4614	36.4182	28.9114	22.38	17.3414	37.6096	31.858
Dendrobium_GLEAN_10007103	0	0	0	0.230214	0.460034	0	0	0.481295	0.24249	0.264009	0	0	200.692	162.245
Dendrobium_GLEAN_10007104	0.450703	0.0504839	0	0	0.0503471	0.0488925	12.8141	0.632087	0.58385	0.0577874	0.104376	0	0.173859	8.16063
Dendrobium_GLEAN_10007105	4.96687	4.92764	6.16936	3.49054	1.74378	14.9327	338.218	190.564	28.2435	11.463	0.821606	0.493938	11.3133	0.708826
Dendrobium_GLEAN_10007113	0.294775	1.23819	0.54698	1.0711	1.07018	0.639548	0.431114	0.602886	1.56215	1.88975	1.36531	0.342002	0.284274	0.644162
Dendrobium_GLEAN_10007116	0.0252134	0.0282419	0.133673	0.140947	0	0.0547033	0.1475	0.147335	0.118771	0.193966	0.350342	0.380287	1.19955	0.125938
Dendrobium_GLEAN_10007120	14.3497	12.7125	13.9706	7.73005	13.1153	8.20787	34.0366	27.2903	42.4011	14.2171	25.8301	57.211	19.4578	38.9326
Dendrobium_GLEAN_10007123	0	0	0	0	0	0	0	0	0	1.23811	0	0	1.55207	0
Dendrobium_GLEAN_10007130	0.782997	1.28978	1.41629	3.60467	1.74934	1.49894	27.1063	24.869	2.00693	3.07084	1.9733	5.71784	49.9849	4.3711
Dendrobium_GLEAN_10007132	110.742	100.756	101.452	82.305	71.8071	76.8669	90.1028	52.5633	94.6887	105.268	51.8326	80.487	32.7346	104.376
Dendrobium_GLEAN_10007138	0.908929	0.581775	0.378623	0.762162	0.217574	0.246503	0.797594	0.151753	45.1864	18.2717	3.15741	0	0.125221	0.526964
Dendrobium_GLEAN_10007151	1.10541	0.825457	0.85954	0	0	0	0.258668	0.344506	0.173572	2.64565	7.42386	0	0.189516	0.828208
Dendrobium_GLEAN_10007156	48.4973	49.8149	47.5299	46.8323	40.1967	41.8077	41.689	23.7908	42.584	46.8902	35.8501	55.1083	28.1392	49.0419
Dendrobium_GLEAN_10007158	0	0.0448105	0.127256	0.0447273	0	0.130194	0.468066	0.233772	0.0471124	0.102586	0.138969	0	0.10288	0.149866
Dendrobium_GLEAN_10007159	2.82295	1.26481	0.957845	1.26246	2.01821	2.20489	1.18904	1.71558	2.52659	1.59257	2.48425	2.35816	1.74232	5.49912
Dendrobium_GLEAN_10007179	0	0	0	0.197326	0	0.191461	0	0	0.207849	0	0	0	0	0.440783
Dendrobium_GLEAN_10007180	0.594417	0.221939	1.05047	0	0	0.214943	0.231825	0.231567	3.73343	1.27023	1.60601	0	2.03819	3.46389
Dendrobium_GLEAN_10007181	0.157915	0	0	0	0	0	0	0	1.8597	1.61978	0	0	0	0
Dendrobium_GLEAN_10007191	5.1825	5.68279	5.06134	4.94033	4.08295	3.78746	3.44667	2.58212	3.66192	4.40655	3.47422	2.34182	3.22669	3.64447
Dendrobium_GLEAN_10007194	0	0	0	0.138128	0	0	0	0	0	0	0	0	0	0
Dendrobium_GLEAN_10007202	22.6267	24.3137	24.9101	33.4071	31.8669	37.4643	29.0702	68.1975	28.7501	29.0805	18.6157	16.58	37.7249	20.0079
Dendrobium_GLEAN_10007203	6.70088	6.94563	6.78701	9.72819	11.7309	9.54754	48.6789	57.9754	18.6094	22.0561	16.6763	17.9856	36.9082	45.3345
Dendrobium_GLEAN_10007205	24.7832	23.2903	23.1607	21.8381	19.004	18.6828	33.4199	34.3645	42.0478	36.2194	32.7098	19.8596	33.0824	49.4371
Dendrobium_GLEAN_10007211	0.326468	0.365682	0.346164	4.5017	2.79596	4.84011	0.381971	1.27182	1.92233	0.837168	0.378024	2.39889	0.139928	0.135889
Dendrobium_GLEAN_10007212	0.233364	0.261395	0	14.6109	8.21161	22.0244	5.18774	6.13651	4.39715	1.34645	1.35109	0.135376	4.50101	0.43711
Dendrobium_GLEAN_10007219	0.140958	0	0	0	0	0	0.494768	0.494216	0.498	0.542193	0.326437	0.654165	0.362497	0.528052
Dendrobium_GLEAN_10007221	0	0	0	0	0	0	0	0.134131	0	0.147153	0	0.133156	0	0
Dendrobium_GLEAN_10007222	2.75446	0.867744	1.23215	2.21345	2.01925	2.05429	0.4532	1.65988	1.57122	1.10364	1.19604	2.89615	0.664083	1.1286
Dendrobium_GLEAN_10007226	8.29056	3.09546	4.88375	7.20934	10.9077	7.7945	7.54449	6.6748	9.98038	12.0471	6.61321	15.1763	7.10685	16.5642
Dendrobium_GLEAN_10007229	40.6762	43.9242	42.0027	49.6388	43.8052	41.386	24.729	19.1086	39.2926	34.9394	66.1861	37.3226	53.1574	46.8095
Dendrobium_GLEAN_10007231	1.93642	2.00217	1.57942	2.99768	3.82709	9.04893	26.3163	30.1168	38.5921	16.0428	24.837	19.3558	27.3891	5.95213
Dendrobium_GLEAN_10007239	0.792557	0	0.63028	0.66458	0.221337	0.429885	0.463651	0.463133	2.10006	0.508093	0	0	2.80251	1.2371
Dendrobium_GLEAN_10007243	0	0	0	0	0	0	0.20825	0	0	0	0	0	0.457729	0
Dendrobium_GLEAN_10007264	0.125765	0.0704357	0.266705	0.632744	0.491713	0.136431	0.66216	0.146982	1.77729	2.33814	0.364065	0.145914	1.05113	1.96307
Dendrobium_GLEAN_10007267	0	0	0	0	0	0	0	0	0	0	0	0	0	0
Dendrobium_GLEAN_10007276	0	0	0	0	0	0	0	0	0	0.140989	0	0	0	0
Dendrobium_GLEAN_10007278	0	0	0	0	0	0	0	0	0	0	0	0	0	0
Dendrobium_GLEAN_10007280	0	0	0	0	0	0	0	0	0	0	0	0.0745188	0	0
Dendrobium_GLEAN_10007282	0	0	0	0	0	0	0	0	0	0	0	0	0	0
Dendrobium_GLEAN_10007289	43.1485	38.569	32.5716	13.8974	15.322	18.4441	17.8868	6.84618	40.5503	4.21337	15.3858	22.0469	1.46972	26.2266
Dendrobium_GLEAN_10007295	0.800952	0.697791	1.22673	11.7409	10.1402	16.6052	18.326	57.5168	5.55467	6.73223	3.91586	0	15.2195	32.4498
Dendrobium_GLEAN_10007303	1.51644	0.976691	1.32655	2.58555	1.69399	1.76843	1.0202	1.63936	2.27696	1.31242	3.07287	3.34285	0.9262	1.79893
Dendrobium_GLEAN_10007304	0	0	0	0	0	0	0	0	0	0	0	0	0	0
Dendrobium_GLEAN_10007308	0.0804703	0.180272	0	0.0899687	0.179783	0	0.188303	0.282139	0.852896	0.412704	0	0.0933626	0.103471	0.20097
Dendrobium_GLEAN_10007309	40.9782	44.2382	40.6668	43.3903	49.3462	47.0537	27.2445	34.6846	20.0292	20.9285	18.504	21.4541	30.6753	13.3984
Dendrobium_GLEAN_10007313	0.144847	0	0	0	0	0	0.169472	0	0	0.185717	0.167721	0	0.372497	0.723492
Dendrobium_GLEAN_10007317	15.847	11.1245	12.6023	9.22284	7.94183	7.35914	5.58777	8.11859	22.1136	18.6485	17.5955	6.61137	5.58264	23.6514
Dendrobium_GLEAN_10007326	0	0	0	0	0	0	0	0	0	0	0	0	0	0
Dendrobium_GLEAN_10007327	0	0	0	0	0	0	1.44999	0.07623	60.99	0.585411	0	0	0	0.81449
Dendrobium_GLEAN_10007329	8.31359	4.24766	6.49538	6.03353	11.0792	6.64531	15.1878	11.9321	12.5388	10.4724	12.8353	13.876	18.004	22.584
Dendrobium_GLEAN_10007333	17.9263	15.772	17.8159	24.3417	20.9503	25.9929	38.2793	35.4016	40.2015	38.9142	36.9931	14.5519	45.644	35.5352
Dendrobium_GLEAN_10007335	0.547898	0.409139	0.387302	0.61257	0	0.396242	8.33362	4.48232	0	0.936658	0.211474	0.211892	0.46967	0.456114
Dendrobium_GLEAN_10007339	1.33116	1.32538	0.784151	0.826825	0.991341	1.12315	3.98021	1.90145	2.0902	1.70676	6.33678	3.94687	2.66257	4.06327
Dendrobium_GLEAN_10007347	3.14616	1.80966	1.62291	2.28164	2.1847	2.21382	2.4872	1.2919	3.10427	1.30829	0.787678	0.591926	0.874689	2.65451
Dendrobium_GLEAN_10007351	0.376731	0.210991	0.19973	0.210599	0.10521	1.0217	0.771365	0.220144	0.22183	0.120757	0.763394	0.109272	0.121103	1.29369
Dendrobium_GLEAN_10007354	0.228291	0	0	0	0	0	0.133552	0	0.134424	0.731764	0.132171	0	0	1.85296
Dendrobium_GLEAN_10007357	0	0.236042	0.148962	0.157069	0.0784674	0.152401	0.246557	0.410469	0.165445	0.450316	0	0.0814971	0.180642	1.57886
Dendrobium_GLEAN_10007363	429.276	302.389	317.572	427.637	412.393	495.874	1499.18	4616.05	867.5	489.756	510.117	557.484	2133.7	1032.64
Dendrobium_GLEAN_10007368	6.80645	7.62401	6.70159	3.04394	2.71548	3.26991	14.3345	7.72746	13.2831	14.9605	13.6235	4.85096	10.2523	9.34929
Dendrobium_GLEAN_10007370	1.30746	1.40218	2.00576	0.87085	0.807954	1.3278	2.31088	1.56054	2.94842	3.42407	4.28411	1.9365	1.68117	4.62005
Dendrobium_GLEAN_10007371	0.950351	0	0.201537	0.212505	0.743132	0	2.55742	0.666409	30.6657	2.07146	1.43056	1.32313	0.122199	11.1552
Dendrobium_GLEAN_10007378	29.6044	30.0867	31.7822	22.2428	19.1585	27.0201	39.8856	11.8413	6.21457	18.6743	84.5074	8.38785	13.2995	15.815
Dendrobium_GLEAN_10007379	0	0	0	0	0	0	0	0	0	0.264009	0	0	0.264765	0
Dendrobium_GLEAN_10007384	0.272763	0.611052	0	2.43967	0.914094	0.295895	1.59568	1.27512	2.24855	3.49726	4.73757	5.69633	3.15655	3.06544
Dendrobium_GLEAN_10007386	0.333377	0.373421	0	0.372728	0	0.723299	1.95028	0.38962	6.28165	0	0	0	0	0
Dendrobium_GLEAN_10007390	89.4427	52.9324	63.546	60.9313	71.801	107.634	90.8795	88.4504	127.934	53.8578	123.904	55.8775	70.7744	81.3928
Dendrobium_GLEAN_10007394	12.7767	9.31218	8.67598	27.8358	28.594	34.4607	18.3789	15.1367	16.5924	9.36902	5.06657	9.79782	17.2163	12.403
Dendrobium_GLEAN_10007395	0	0.180966	0	0	0	0	0	0	0	0.103573	0	0	0	0.504357
Dendrobium_GLEAN_10007400	54.9836	82.4503	54.2041	63.7997	46.9235	68.6741	351.099	533.761	12.367	36.5827	195.015	50.8042	264.455	46.8862
Dendrobium_GLEAN_10007404	0.728802	0	0	0.14815	0	0.0718735	1.00775	0.387162	2.88693	5.8615	0	0	0	5.29496
Dendrobium_GLEAN_10007412	2.18547	1.95009	2.1995	0.99394	1.24136	1.00458	4.724	3.93949	6.32527	6.26917	1.5441	3.69597	2.61963	9.85231
Dendrobium_GLEAN_10007419	0	0	0	0	0	0	0.712275	0	0.358464	1.5611	0	0	0	1.52038
Dendrobium_GLEAN_10007428	1744.86	2041.45	1720.73	1675.11	2215.11	2313.35	3908.46	8091.1	1326.04	3029.5	3450.02	4852.94	8978.57	2240.34
Dendrobium_GLEAN_10007430	0	0	0	0	0	0	0.587414	0.195586	0.591251	0	0	0.194164	0.86075	0.835907
Dendrobium_GLEAN_10007432	0.604396	0.846242	1.12151	1.52041	0.675158	2.29478	1.23751	3.00204	2.84708	2.13107	2.62441	1.57776	7.38294	6.22645
Dendrobium_GLEAN_10007445	4.2319	7.90036	6.48153	4.55618	4.90245	6.80117	10.8197	5.31221	7.1987	12.2587	0.181489	0	2.41845	10.5689
Dendrobium_GLEAN_10007467	0.639678	0.955351	0.678271	0.595986	0.476381	0.346963	5.73797	2.99038	12.4298	1.50365	0.123449	3.09234	0.959605	8.12092
Dendrobium_GLEAN_10007473	0.234668	0	0.124413	0.131183	0.131071	0	3.8439	1.9198	4.28354	115.238	65.622	0.272264	4.97877	0.146517
Dendrobium_GLEAN_10007474	8.42327	9.00053	9.93037	9.10773	6.99519	12.6844	8.9476	13.795	16.1195	14.9921	10.1385	4.88639	8.62198	9.82632
Dendrobium_GLEAN_10007475	0.257702	0.144328	0	0	0	0.139779	0	0.301179	0.151742	0	0.447599	0	0	0.482698
Dendrobium_GLEAN_10007482	0.605849	0	0	1.50525	0.827177	1.60656	1.49646	7.55263	31.8688	6.64592	0.233842	0	4.76068	0.840595
Dendrobium_GLEAN_10007492	0	0	0	0	0	0	0	0	0	1.22404	0	0	0.818365	0.794745
Dendrobium_GLEAN_10007511	48.3221	54.3033	40.1863	55.968	59.6246	66.296	35.6593	38.9415	37.9379	51.2257	21.9424	8.61112	29.0366	41.4104
Dendrobium_GLEAN_10007515	16.9113	24.7476	32.8264	13.8756	14.4732	15.6824	9.25495	8.44767	4.17587	9.09288	30.1626	44.3048	25.4278	11.24
Dendrobium_GLEAN_10007518	0	0	0	0	0	0	0	0	0	0	0	0	0	0
Dendrobium_GLEAN_10007523	4.69925	4.40432	3.55911	6.5406	8.03484	9.36325	35.2332	33.1764	26.4281	32.7082	15.6578	14.9099	43.5303	27.0649
Dendrobium_GLEAN_10007524	1.26246	2.31399	0.973547	0.898212	1.02565	1.74303	2.81991	2.28023	2.43285	1.61868	3.45524	1.73103	1.32817	2.14972
Dendrobium_GLEAN_10007525	4.8203	7.58473	5.4762	8.34054	5.38466	5.4781	5.50554	5.36526	9.59625	12.6551	15.5486	11.052	10.7729	11.3219
Dendrobium_GLEAN_10007529	4.61495	2.10991	1.49797	0.210599	0.315629	0.10217	12.7826	4.62302	49.3571	0.120757	0	0	0.36331	9.05581
Dendrobium_GLEAN_10007530	99.2746	97.3847	100.862	102.255	87.5723	88.3539	159.156	128.724	131.435	128.382	144.645	97.7539	123.568	136.317
Dendrobium_GLEAN_10007531	1.01955	0.571008	0.972956	1.02591	0.455568	0.884812	1.19289	1.0724	2.04115	1.6994	1.53473	1.18289	0.786583	4.20134
Dendrobium_GLEAN_10007540	0	0	0.159071	0	0	0	0.7021	0.525987	0	0.192349	0	0	0.1929	0.187333
Dendrobium_GLEAN_10007541	106.82	73.8651	74.3527	166.772	144.428	181.414	97.7655	108.214	124.734	70.797	97.4089	64.1943	80.7277	127.89
Dendrobium_GLEAN_10007543	0.372389	0.250271	0.236914	1.3323	0.998372	0.646352	26.8391	10.9674	15.4368	15.2788	12.3323	6.99921	10.63	20.9255
Dendrobium_GLEAN_10007544	6.38793	3.4692	3.38666	9.73901	11.6768	9.55454	7.81369	6.67381	20.8586	17.8699	4.03458	1.79669	5.35143	11.3608
Dendrobium_GLEAN_10007546	8.29609	3.99934	6.45827	10.6842	11.3789	13.3286	1.47441	2.45461	10.7593	10.0983	2.43195	0.487353	4.72606	2.36039
Dendrobium_GLEAN_10007547	0	0	0	0	0	0	0	0	0	0	0	0	0	0
Dendrobium_GLEAN_10007556	0	0	0	0	0	0	0	0	0	0	0	0	0	0
Dendrobium_GLEAN_10007562	18.5479	9.16579	11.2796	30.1909	28.6416	36.3951	89.9964	103.285	104.718	74.4917	79.2754	38.6085	87.6819	50.4095
Dendrobium_GLEAN_10007580	0	0	0.0654997	0	0	0	0	0	0	0	0	0	0	0
Dendrobium_GLEAN_10007581	7.91013	4.27737	8.9658	1.21984	6.09396	6.80558	103.081	190.63	19.9157	32.8743	137.39	78.4828	106.621	69.4834
Dendrobium_GLEAN_10007583	12.7173	13.6693	18.6604	14.5056	17.2914	16.4434	14.8042	14.2622	16.565	9.79982	12.1226	8.19706	17.7563	18.7676
Dendrobium_GLEAN_10007585	0.77788	0	0.687342	1.01465	0	0	11.3766	2.72734	1.06875	1.99473	0.450362	0.150417	11.5026	8.41841
Dendrobium_GLEAN_10007593	0.459076	0.642774	0	0.769896	0.128206	0.498009	0	0	0.946109	1.03007	0.132894	0	0.147574	0.286629
Dendrobium_GLEAN_10007595	0	0.112026	0	0	0.111723	0.108495	0.35105	0	0.117781	0.512932	0.115807	0.348109	0.2572	0.249777
Dendrobium_GLEAN_10007596	0.12036	0.0674084	0.0638106	0	0	0.130567	0.985756	0.210998	0.425226	0.462961	0.487785	0.628392	1.77977	0.67633
Dendrobium_GLEAN_10007606	0	0	0	0	0	0	0	0	0	0	0	0	0	0
Dendrobium_GLEAN_10007607	0	0	0	0	0	0.0777608	0	0	0	0	0	0	0	0
Dendrobium_GLEAN_10007613	8.73714	10.6335	10.7786	14.8405	13.3263	11.0274	6.09422	5.49832	10.3883	9.04812	8.75504	4.09376	13.0709	7.86797
Dendrobium_GLEAN_10007621	0	0	0	0	0	0.0658494	0	0	0	0	0	0	0	0
Dendrobium_GLEAN_10007628	5.49668	7.44911	6.40394	13.8084	11.3329	10.3429	3.73168	5.71023	17.2219	2.1752	1.25723	1.02352	11.1689	5.29616
Dendrobium_GLEAN_10007629	0	0	0	0	0	0.0711997	0	0	0	0	0	0	0	0
Dendrobium_GLEAN_10007639	8.88831	4.35111	3.42077	7.72913	6.83994	6.35664	2.38802	0.846416	0.77536	1.5195	0	0	1.10056	0.65772
Dendrobium_GLEAN_10007641	18.189	20.7115	17.1553	21.5718	31.5443	26.4904	43.5033	51.2061	44.1425	47.8021	47.4755	38.0088	48.1974	27.7324
Dendrobium_GLEAN_10007642	1.28588	0.64015	0.605983	1.27792	1.75564	2.0149	1.83883	1.50282	0.673034	2.74785	5.95581	6.29912	4.04172	1.60571
Dendrobium_GLEAN_10007643	0	0	0	0	0.0600045	0	0	0	0.126517	0	0	0	0	0
Dendrobium_GLEAN_10007645	214.952	243.697	267.026	280.883	265.937	255.638	139.798	86.4397	101.421	190.693	131.605	142.591	116.811	136.905
Dendrobium_GLEAN_10007648	0	0	0	0	0	0	0	0	0	0	0	0	0	0
Dendrobium_GLEAN_10007654	35.4713	39.9934	37.1165	39.3973	50.8338	39.4921	92.8332	97.0933	87.3935	81.9836	139.162	60.1068	84.6189	96.7469
Dendrobium_GLEAN_10007661	8.88578	36.3224	10.5231	2.32238	0.644553	14.3964	93.2982	42.8882	2.44622	0.147961	0	0	0.29677	0
Dendrobium_GLEAN_10007662	0.108485	0.243032	0.168711	0.177893	0.161582	0.133377	0.0338478	0.0422625	0.0681377	0.111277	0.0083745	0.0335642	0.0185992	0.126437
Dendrobium_GLEAN_10007664	53.1246	53.9703	46.7231	86.1001	73.1454	107.889	134.913	150.886	144.282	152.861	241.288	117.06	222.138	103.106
Dendrobium_GLEAN_10007666	0.0681907	0.0763815	0	0	0	0.0739737	0	0	0.0803052	0.0874316	0	0	0.0876819	0.170302
Dendrobium_GLEAN_10007667	0	0	0	0	0	0	0	0	0	0	0	0	0	0
Dendrobium_GLEAN_10007675	0	0	0	0	0	0	0	3.29618	0	0	0	0	0.771601	0
Dendrobium_GLEAN_10007679	0	0	0	0	0	0	0	0	0	0	0	0	0	0
Dendrobium_GLEAN_10007681	0	0	0	0	0	0	0	0	0.197872	0	0	0	6.91354	10.9103
Dendrobium_GLEAN_10007695	13.3414	12.3546	15.1267	12.3317	15.4936	15.7625	14.2959	12.0415	15.7893	14.3113	29.367	17.1646	11.2101	15.9174
Dendrobium_GLEAN_10007699	3.14028	3.25272	3.36555	2.90692	1.81055	2.71063	2.25191	2.09154	2.54498	2.12141	5.20016	4.42692	3.03926	4.59598
Dendrobium_GLEAN_10007700	8.59647	4.26742	3.10743	6.55307	4.69235	2.33138	6.05765	20.3218	0	0	0.791799	0.113338	0	28.6663
Dendrobium_GLEAN_10007708	15.602	21.9892	21.3609	18.4979	16.9499	17.4832	22.066	17.8335	26.7531	24.291	8.23887	11.5373	13.2274	18.9474
Dendrobium_GLEAN_10007715	3.3462	0.0797475	0.0754911	0	0.0795313	0.0772336	11.8286	5.82449	27.7524	0.182569	0.494635	0	3.66183	75.9237
Dendrobium_GLEAN_10007727	1.1134	0.793632	1.50255	0.961907	1.75256	0.439208	3.01987	1.47868	3.2184	5.45067	1.64084	0.998192	1.95224	2.46467
Dendrobium_GLEAN_10007731	1.40801	1.97141	0.870889	0	0	0.509138	0.823692	0.411386	0.690894	0.451323	0.135863	0.272264	1.50872	0.879103
Dendrobium_GLEAN_10007732	0	0	0	0	0	0	0	0	0	0	0	0	0	0
Dendrobium_GLEAN_10007733	0	0	0	0	0	0	0	0	0	0	0	0	0	0
Dendrobium_GLEAN_10007739	12.6494	12.1638	13.9187	10.1399	9.46468	6.99052	10.332	6.41545	17.5668	22.6448	12.0216	9.69167	8.59283	13.5603
Dendrobium_GLEAN_10007742	15.2423	15.9311	16.1078	18.3523	18.9061	26.4338	55.5886	41.5257	40.8831	29.7395	24.4966	20.2275	37.2316	50.0979
Dendrobium_GLEAN_10007744	0	0	0	0	0	0	0	0	0	0	0	0	0	0
Dendrobium_GLEAN_10007745	3.32544	2.74464	2.78374	3.52228	4.30132	7.97437	3.07169	4.09101	5.35903	4.26375	7.70119	6.49804	5.17616	3.93399
Dendrobium_GLEAN_10007746	0	0	0	0	0	0	0	0	0.0640777	0	0	0	0	0
Dendrobium_GLEAN_10007753	0	0	0	0	0	0.194734	0	0.419591	0	0	0	0.416541	0	0
Dendrobium_GLEAN_10007756	0.302924	0.113103	0.0535334	0.0564467	0.394789	0.164307	0.177213	0	0	0.064733	0.116921	0.058576	0	0.504357
Dendrobium_GLEAN_10007779	0.0943944	0.0264332	0.0500447	0.0527682	0.105446	0.0255999	0	0	0.055582	0	0	0	0	0
Dendrobium_GLEAN_10007781	0	0	0	0	0	0	0	0	0	0	0	0	0.155207	0
Dendrobium_GLEAN_10007784	0	0	0	0	0.210419	0	0.110195	0	0	0	0	0	0	0.235216
Dendrobium_GLEAN_10007787	0	0	0	0	0	0	0.254648	0.127182	0	0	0.378024	0	0.279855	0.815334
Dendrobium_GLEAN_10007812	0	0	0	0	0	0	0	0	0.0969961	0	0	0	0	0
Dendrobium_GLEAN_10007813	0	0	0	0	0	0	0	0	0.103924	0	0	0	0.113471	0
Dendrobium_GLEAN_10007815	0	0	0	0	0	0	0	0	0.216965	0	0	0	0	0
Dendrobium_GLEAN_10007816	0	0	0	0	0	0	0	0	0.118344	0	0.174542	0	0.129215	0.062743
Dendrobium_GLEAN_10007817	2.00026	4.48105	1.51496	12.1403	10.8531	12.7094	14.5435	14.0263	14.1337	14.472	8.60283	6.96218	27.9246	18.198
Dendrobium_GLEAN_10007819	0.84011	1.77748	0.791818	3.75709	0.93847	1.21514	4.9147	4.14556	8.79431	5.02673	2.16174	0.866405	3.48078	4.54594
Dendrobium_GLEAN_10007825	6.80177	5.50816	3.60606	2.15807	7.23874	3.44002	4.03285	1.02051	8.98434	1.17851	0.638588	2.45276	0.0590942	5.85363
Dendrobium_GLEAN_10007826	725.944	581.829	700.568	158.535	175.701	128.875	45.8522	93.3847	30.3993	29.5616	81.4501	1438.23	19.0098	49.8158
Dendrobium_GLEAN_10007833	0	0	0	0	0	0	0	0	0.268848	0	0	0	0	0.570143
Dendrobium_GLEAN_10007836	0.617728	0.691927	0.491248	0.172661	0.345026	0.502586	0.361375	1.2634	0.545603	0.396014	0.17882	0.179174	0.992869	1.15705
Dendrobium_GLEAN_10007853	10.0564	5.88138	5.00129	4.97497	5.66661	6.95102	13.5362	6.44854	26.3061	6.0476	5.77074	8.15696	3.5474	19.6699
Dendrobium_GLEAN_10007855	48.6564	38.229	37.3021	23.2862	36.9522	37.4036	34.4029	35.1827	6.59573	9.64953	151.389	461.767	68.4153	28.1936
Dendrobium_GLEAN_10007876	15.002	5.52129	8.63526	9.1052	14.3643	11.6244	18.3047	37.0695	15.3957	15.388	43.9241	37.2974	28.935	14.9866
Dendrobium_GLEAN_10007883	1.78367	0.74922	1.46575	13.4609	12.5528	14.0767	3.02603	0.677492	2.83574	11.0917	4.90522	4.70797	1.54812	2.67277
Dendrobium_GLEAN_10007884	0.136974	0.153427	0	0.20419	0.153011	0	1.92314	0.747054	0.322617	0.117082	1.53319	0.0529731	0.0587088	1.25431
Dendrobium_GLEAN_10007888	160.171	215.441	203.402	83.1553	62.0142	62.6005	21.472	14.2391	18.3104	51.7009	38.3092	57.2521	7.93138	20.1792
Dendrobium_GLEAN_10007892	1.33841	0.807248	0	0.230214	0.690051	0.558429	6.02291	6.97878	0.121245	1.05604	0.953708	0.119449	0.794295	30.7262
Dendrobium_GLEAN_10007894	5.88297	5.72742	4.60555	5.4709	5.52764	5.78544	1.99418	4.56222	7.96409	9.0233	6.30271	3.25327	4.94875	5.97307
Dendrobium_GLEAN_10007922	0	0	0.173983	0.183452	0.183295	0.177999	0.575941	0.575298	14.4926	6.52185	18.8097	0.190372	0	0
Dendrobium_GLEAN_10007924	0	0	0	0	0	0	0	0	0	0	0	0	0	0
Dendrobium_GLEAN_10007925	0	0	0	0	0	0	0.353575	4.14987	0	1.7436	0.0874804	0.26296	0.777152	0
Dendrobium_GLEAN_10007932	0.0925231	0	0	0	0	0.10037	0.216506	0.216265	0	0.11863	0	0	0.356908	1.38643
Dendrobium_GLEAN_10007934	394.919	297.423	349.968	448.607	465.937	470.959	688.748	706.414	624.707	456.818	488.442	279.2	435.133	549.915
Dendrobium_GLEAN_10007962	0.38894	0	0.206203	1.30455	0.434477	0	3.41298	0	0	0.249342	0	0.451252	0.250056	0.242839
Dendrobium_GLEAN_10007963	0	0	0	0	0	0.101714	0.109703	0	0.11042	0	0	0	0	0.936663
Dendrobium_GLEAN_10007980	14.9511	16.6141	7.54911	11.0113	6.62761	6.04996	22.6298	7.76598	12.7163	22.0604	38.1968	15.6944	6.25563	10.3721
Dendrobium_GLEAN_10007985	5.06963	5.67857	5.2219	6.47775	7.60484	8.7993	13.5578	13.3734	6.82317	11.8859	29.3512	13.7803	27.1923	8.32016
Dendrobium_GLEAN_10007986	0	0	0	0	0	0	1.35578	9.14129	0.511738	0.742867	1.00633	0	2.42123	1.80873
Dendrobium_GLEAN_10007997	0.126143	0	0.0668765	0	0	0.0684201	0	0	0	0	0	0	0.162198	0.787585
Dendrobium_GLEAN_10007998	0.169036	0.165673	0.268852	0.980378	1.07395	0.756407	0.630406	0.432149	0.958007	2.38405	0.464861	0.527066	0.638473	0.751969
Dendrobium_GLEAN_10007999	82.807	54.3934	67.8026	65.6594	57.9819	80.8321	52.1208	206.374	9.45248	0.857609	15.4902	15.0552	39.219	106.41
Dendrobium_GLEAN_10008000	3.34069	3.54672	3.20341	3.41023	3.24505	3.68702	3.02495	4.07403	5.3368	5.43793	4.0028	1.9548	1.71823	5.40492
Dendrobium_GLEAN_10008007	2.54579	0.712894	0.843556	0.889464	0.17774	0.345211	1.86163	0.557865	1.87379	0.204007	0.184239	0.55381	2.45509	1.58949
Dendrobium_GLEAN_10008009	0	0	0	0	0	0	0	0	0	0	0	0	0	0
Dendrobium_GLEAN_10008036	0	0	0	0	0	0	0	0	0	0	0	0	0	0
Dendrobium_GLEAN_10008040	12.3613	12.0726	9.54713	8.93632	6.11582	6.91174	12.4988	14.3575	7.66057	8.24255	6.82538	6.35196	15.0606	13.3396
Dendrobium_GLEAN_10008049	0	0	0.0068062	0	0	0	0	0	0.00755929	0.0164602	0	0	0	0
Dendrobium_GLEAN_10008053	0	0	0	0.604682	3.02083	0.293355	0	3.16044	0.106154	0	0.104376	0.104582	13.7928	0
Dendrobium_GLEAN_10008073	56.2574	40.1194	38.3758	16.5631	23.0428	20.5462	30.278	37.2574	34.6718	17.5519	22.3653	106.608	7.95713	51.9848
Dendrobium_GLEAN_10008079	0	0	0	0	0	0	0	0	0	0	0	0	0	0
Dendrobium_GLEAN_10008085	7.92209	3.09546	3.1256	3.70766	1.85224	4.79661	22.2024	9.47392	27.5545	7.08656	7.2532	3.63377	6.63306	19.0948
Dendrobium_GLEAN_10008089	0.529481	0.395387	0.561426	0	0.197157	0	0	0	0	0.226293	0	0.20477	0	0.220391
Dendrobium_GLEAN_10008091	1.76756	1.28109	0.771729	3.95239	1.62606	2.25583	0	0	0	0	0	0.844423	0.133693	0.129835
Dendrobium_GLEAN_10008092	27.9384	32.3593	42.3751	105.528	50.7973	53.122	4.25373	1.56886	1.35032	1.11158	2.00774	50.3252	12.7658	3.10808
Dendrobium_GLEAN_10008093	4.09705	4.25102	6.03619	13.308	7.27459	6.40944	0.252295	0.252013	0.304731	0.110591	0.19975	6.70485	1.33089	0.700093
Dendrobium_GLEAN_10008104	0.370093	0.31091	11.7726	0.310333	0	0.200739	0.32476	0.108132	0.544802	0.474518	0.642807	0.858771	0.237939	0.693213
Dendrobium_GLEAN_10008107	0	0.382529	0.362112	0.381818	0.762983	0.926175	0.799138	0.199561	0.804358	1.09467	2.17492	2.17922	2.8543	0.213224
Dendrobium_GLEAN_10008111	86.4688	54.3089	47.1458	60.4532	72.2572	29.4494	36.5988	37.9942	58.2828	76.9193	48.7685	332.592	9.48084	32.0857
Dendrobium_GLEAN_10008112	0.0858423	0.0641022	0.0530958	0.175954	0.0799106	0.131923	0.0251091	0.0167207	0.0926682	0.0366879	0.00828322	0.0082996	0.036793	0.0625293
Dendrobium_GLEAN_10008117	1.1814	2.05848	0.695934	1.76114	2.34617	0.569598	0.767921	1.2273	6.80185	6.90054	2.88795	0.609191	5.06363	6.0649
Dendrobium_GLEAN_10008135	22.3937	9.50369	17.108	4.82077	7.76879	4.37572	2.60381	0.97534	0.655205	0.535012	0.161057	4.03438	1.25194	1.56317
Dendrobium_GLEAN_10008136	2.22546	2.33697	0.294965	1.08856	0.776879	0.150887	1.46464	0.812783	2.12942	1.4267	7.4086	9.037	0.715392	4.68952
Dendrobium_GLEAN_10008137	34.0277	27.72	30.0385	43.141	34.0104	37.7966	28.5738	38.817	54.4531	31.5214	46.5653	27.9567	41.6605	46.1506
Dendrobium_GLEAN_10008138	0.358001	1.73768	1.26533	1.20078	3.59924	2.84799	4.60753	1.11573	1.40534	2.9071	3.45448	5.5381	13.0427	7.1527
Dendrobium_GLEAN_10008142	0	0	0	0	0	0	0	0	0	0	0	0	0	0
Dendrobium_GLEAN_10008145	0	0	0	0	0	0.110067	0	0	0	0	0	0	2.21789	0.126698
Dendrobium_GLEAN_10008154	0	0	0	0	0	0	0	0	0	0.0467516	0	0.0423049	0	0
Dendrobium_GLEAN_10008159	37.3382	34.8962	36.6216	42.1369	41.8401	40.5047	21.9796	41.4556	44.2464	46.8264	38.506	21.3894	50.1112	31.7633
Dendrobium_GLEAN_10008160	0	0	0	0	0.0784674	0	0	0	0	0	0	0	0.180642	0
Dendrobium_GLEAN_10008164	0.843176	0.944455	0.731493	2.2282	2.14067	1.91252	8.34064	6.45006	31.8653	4.52091	2.48521	0.088933	4.63242	10.3375
Dendrobium_GLEAN_10008166	344.257	294.521	302.928	425.081	598.726	474.665	444.056	504.61	322.493	206.973	611.574	288.35	427.596	444.002
Dendrobium_GLEAN_10008171	0	0	0.31366	0	0.440596	0.106967	0.230737	0.345719	0.464488	0.126427	0.342529	0	0	0.492518
Dendrobium_GLEAN_10008172	0	0	0	0	0	0	0	0	0	0	0	0	0	0.206508
Dendrobium_GLEAN_10008173	0	0	0	0	0	0	0	0	0	0	0	0	0	0
Dendrobium_GLEAN_10008175	0.884326	1.89855	0.85954	0.823924	0.740897	1.11921	0.776005	0.430633	4.25251	3.11809	0	0	0	0.552138
Dendrobium_GLEAN_10008183	5.68495	9.02106	6.02794	9.53398	9.70222	11.4776	14.042	11.4425	12.088	11.9459	15.1769	9.71041	21.9297	15.1838
Dendrobium_GLEAN_10008187	0	0	0	0	0	0	0	0	0	0	0	0	0	0
Dendrobium_GLEAN_10008188	0.615916	1.86272	0.914306	18.2483	16.3063	22.383	92.3848	171.822	16.3201	65.9403	18.4714	7.36031	276.634	6.15286
Dendrobium_GLEAN_10008192	16.4327	13.7232	17.7334	14.35	17.2704	12.2358	6.02961	7.04563	7.21408	12.9658	13.1731	8.68661	10.3773	18.0915
Dendrobium_GLEAN_10008202	0	0	0	0	0	0	0	0	0	0	0	0	17.9264	4.06964
Dendrobium_GLEAN_10008203	0	0	0	0	0	0	0	0	0	0	0	0	0	0
Dendrobium_GLEAN_10008209	0.247577	0.323534	0.175009	0.553599	0.0921876	0.179048	0	0	0	0	0	0.0957471	0	0
Dendrobium_GLEAN_10008210	33.8378	42.6945	39.5909	29.7871	39.7546	77.845	0	0	0	0	0	0	0	0.242839
Dendrobium_GLEAN_10008212	0	0	0	0	0	0	0	0	0	0	0	0	0	0
Dendrobium_GLEAN_10008216	8.22608	3.33278	6.3098	9.7841	10.7533	10.4426	5.52903	4.90921	14.222	14.5865	7.0932	10.1532	11.9277	11.3648
Dendrobium_GLEAN_10008217	0.859762	0.825457	0.260467	0.961245	0.823219	0.932675	0.574818	0.574177	1.59108	2.83462	0.853317	0.855005	0.63172	2.60732
Dendrobium_GLEAN_10008219	0.144847	0	0	0.161944	0	0.15713	0.338945	1.35426	1.19405	2.97147	0	0.672211	0.744994	2.35135
Dendrobium_GLEAN_10008227	0.68381	0.765947	0.103581	1.2014	0.763871	0.529858	0	0.228335	0.115042	0.125251	0.226228	0	0.251219	1.09786
Dendrobium_GLEAN_10008241	0.544516	0.261395	0.659849	0.17394	0.521372	0.843848	0.546077	0	0.274822	0.498684	2.34188	1.98551	0.200045	0
Dendrobium_GLEAN_10008243	15.6888	17.2898	16.9036	10.1849	13.8509	13.7252	13.619	9.46354	7.748	3.56889	23.4405	70.167	17.8956	14.2192
Dendrobium_GLEAN_10008247	47.7951	62.8497	54.5318	55.5714	53.3909	51.2471	54.7679	41.8938	40.909	36.7213	36.8003	38.0164	40.1527	38.6861
Dendrobium_GLEAN_10008252	1.37273	2.30642	2.03777	1.53476	1.22676	1.0424	4.17589	9.14461	6.14308	12.4964	30.0418	28.6678	7.58993	18.5129
Dendrobium_GLEAN_10008257	7.80339	7.34591	9.0664	5.84726	6.30592	4.5928	2.13682	3.3957	1.56421	3.51247	2.30699	4.14153	4.37647	4.04283
Dendrobium_GLEAN_10008258	15.5557	16.8961	17.827	23.8917	18.196	22.6703	19.7936	19.5267	29.4217	32.0327	24.8047	9.35814	27.2081	27.0768
Dendrobium_GLEAN_10008259	3.23119	4.39488	3.42614	2.06434	4.12514	3.00447	16.7424	16.4539	7.33866	8.58174	8.28468	14.9955	9.7934	7.49331
Dendrobium_GLEAN_10008265	0.020706	0.0309241	0.0292736	0.00771667	0.00771007	0	0.129207	0.104863	0.121922	0.0796452	0.223775	0.328318	0.124247	0.12928
Dendrobium_GLEAN_10008267	108.576	58.9514	64.4003	112.191	113.947	111.388	89.8154	109.094	53.3734	43.9367	83.7673	199.287	118.053	102.529
Dendrobium_GLEAN_10008268	0.525069	0.882207	0	0	0.293272	1.1392	0.614337	0.306826	8.6569	4.71256	1.51997	3.35055	3.03818	0.655664
Dendrobium_GLEAN_10008275	2.83821	2.96718	1.20378	1.69238	4.43871	3.69469	11.7333	15.4795	2.45112	1.94082	0	0.878113	4.13606	17.4844
Dendrobium_GLEAN_10008277	23.3693	24.1882	22.0346	42.3335	41.4711	41.0752	14.8825	10.8902	23.4276	24.274	25.6897	9.60977	18.8281	19.3929
Dendrobium_GLEAN_10008290	35.3512	37.0352	30.6487	44.4062	38.5609	41.2817	46.714	40.586	42.1213	54.9243	97.2782	38.8435	41.1775	43.3647
Dendrobium_GLEAN_10008299	0	0	0	0	0	0.125878	0	0	0	0	0	0	0	0
Dendrobium_GLEAN_10008301	0	0	0	0	0	0	0	0	0	0.125836	0	0	0	0
Dendrobium_GLEAN_10008302	0	0	0	0	0	0	0	0	0	0	0	0	0	0
Dendrobium_GLEAN_10008307	74.8066	121.564	93.9594	201.513	160.774	346.479	223.413	73.5404	40.3036	21.5646	7.46058	3.88329	38.9489	3.97056
Dendrobium_GLEAN_10008311	0	0	0	0	0	0	0	0	0	0	0	0	0	0
Dendrobium_GLEAN_10008321	0	0	0	0	0	0	0.380002	1.13873	0	0	0	0	0.417619	0
Dendrobium_GLEAN_10008325	9.66126	7.27152	10.4871	14.7295	8.19028	10.6877	9.87407	10.354	7.69002	5.04305	4.99656	4.43048	7.02157	2.4796
Dendrobium_GLEAN_10008327	0.300039	0.168039	0.159071	0	0.335168	0	0	0.175329	0.176671	0.192349	0	0	0.578701	0.561998
Dendrobium_GLEAN_10008345	0	0	0	0	0	0	0	0	0	0.244808	0	0	0.245509	0
Dendrobium_GLEAN_10008346	7.50098	9.9531	7.83117	9.54756	8.76593	7.88674	5.6708	7.28289	4.21293	5.47456	7.48294	3.48109	5.19347	6.34049
Dendrobium_GLEAN_10008347	11.1252	9.20057	12.2374	15.4608	13.0085	19.6257	27.2498	28.6776	20.4484	19.5968	27.4498	19.5424	34.3592	24.2791
Dendrobium_GLEAN_10008351	0	0	0	0	0	0	0	0	0	0.0182014	0	0	0	0
Dendrobium_GLEAN_10008355	38.5543	35.3435	43.5988	81.2494	78.0957	157.348	404.713	200.171	109.155	153.229	470.749	407.729	218.711	137.905
Dendrobium_GLEAN_10008356	18.3344	19.5725	15.881	23.1931	24.4233	25.1183	34.6446	25.1496	32.6408	32.2264	21.3294	15.2797	26.1206	28.3763
Dendrobium_GLEAN_10008358	29.3372	25.9528	26.8653	21.0591	20.3894	27.7566	20.2829	27.7604	32.2916	27.8907	20.9418	23.5941	33.6504	32.2629
Dendrobium_GLEAN_10008370	0.281916	0	0	0	0	0.152912	1.31938	0.658954	1.992	1.08439	0	0.327082	0.362497	0.528052
Dendrobium_GLEAN_10008376	0	0	0	0.00899343	0	0	0	0	0.028419	0.0515682	0	0	0	0
Dendrobium_GLEAN_10008378	11.814	10.2924	13.5707	14.6761	20.529	29.5479	91.7666	75.9394	93.139	163.677	88.9183	67.3917	120.261	30.3245
Dendrobium_GLEAN_10008387	0.255353	0.143012	0	0	0	0.069252	0.298766	0.149216	0.826973	0.327403	0.591357	0.370329	0.16417	0.637728
Dendrobium_GLEAN_10008389	8.43417	9.81774	8.59232	3.69793	3.8795	5.02322	11.9965	8.50414	22.0074	15.0548	6.51075	7.48297	13.6093	28.9112
Dendrobium_GLEAN_10008391	0.18343	0.308195	0.194497	1.94827	4.71284	1.29341	3.11193	6.10972	0.324026	1.7639	147.404	2.97945	21.4633	0.458106
Dendrobium_GLEAN_10008392	0.126269	0.282872	0.357032	0.235289	0.37614	0.0913183	14.0842	15.9869	4.01494	6.58382	25.4892	11.7199	21.9728	17.8698
Dendrobium_GLEAN_10008401	1.39614	0.47595	0.514911	0.678666	0.0678085	0.987742	4.40334	0.496596	5.64736	0.155658	1.47604	1.12683	0.234156	12.2795
Dendrobium_GLEAN_10008405	0	0	0	0	0	0	0	0	0	0.0792027	0	0	0.0794295	4.78249
Dendrobium_GLEAN_10008412	1138.92	1552.09	1199.65	305.62	516.751	301.024	261.248	175.17	139.41	228.488	142.847	2187.43	150.306	177.758
Dendrobium_GLEAN_10008416	0	0.179584	0	0.0896253	0.0895486	0.0869615	0.046896	0.0936872	4.53142	8.37674	0.185645	0	0.154615	0
Dendrobium_GLEAN_10008421	0	0	0.190341	0	0.601583	0.194734	1.05015	8.8114	34.4585	21.1749	0	0.416541	16.8499	13.8978
Dendrobium_GLEAN_10008429	0	0	0	0	0	0	0	0	0	0	0	0	0	0
Dendrobium_GLEAN_10008442	27.5794	33.9813	29.4682	25.6165	28.8335	23.9346	21.5949	17.3558	16.9057	21.0354	18.9152	25.3522	17.6403	25.8734
Dendrobium_GLEAN_10008445	3.50046	3.13674	2.96932	0.939273	0.156412	0.759464	0.49147	2.94553	3.46276	3.23147	4.05326	0.974705	2.34052	5.24532
Dendrobium_GLEAN_10008448	0	0	0	0.0384318	0	0	0	0	0	0	0	0	0	0
Dendrobium_GLEAN_10008452	0	0	0	0	0	0.103095	0	0.222136	0.111919	0	0	0.110261	1.46639	0.830706
Dendrobium_GLEAN_10008453	0	0	0	0	0	0.11392	0.122867	0.12273	0	0	0	0	0	0
Dendrobium_GLEAN_10008454	0	0	0	0	0	0	0	0.111068	0	0.12185	0	0.110261	0.244398	0.593361
Dendrobium_GLEAN_10008455	0	0	0	0	0	0	0	0.12273	0	0	0	0	0	0
Dendrobium_GLEAN_10008477	15.499	17.219	17.8763	10.7507	16.2183	13.2792	5.47722	4.84267	4.73075	9.61168	15.2363	30.4595	3.86381	6.63564
Dendrobium_GLEAN_10008479	1.19165	4.17119	2.84296	3.83037	5.82384	5.00923	21.2622	21.4125	18.0681	20.8174	10.6937	7.94972	18.3871	17.4844
Dendrobium_GLEAN_10008482	0.567642	0	0	0	0	0.123156	1.3283	0.132681	3.87722	0.145562	0.525828	0	0	0.708826
Dendrobium_GLEAN_10008484	5.12262	5.26846	3.99969	3.5405	3.79758	4.39512	3.32369	3.21112	3.67445	4.95588	9.97587	19.667	9.28145	5.34999
Dendrobium_GLEAN_10008487	2.03758	2.28233	2.65909	0.175238	0	0.170029	0.183384	0	0.184582	0.200962	0	0.181848	1.81384	0
Dendrobium_GLEAN_10008488	13.9032	8.94632	13.1737	17.198	14.2092	17.9704	97.9478	169.748	124.715	129.714	102.759	113.258	294.404	101.212
Dendrobium_GLEAN_10008490	434.954	439.143	440.449	355.84	335.282	328.322	636.18	1061.56	257.276	291.155	168.782	450.281	468.335	206.226
Dendrobium_GLEAN_10008498	0	0	0.414967	0.2917	0	0	5.18943	0.30492	0	0	0	0	0.670957	3.25796
Dendrobium_GLEAN_10008499	0	0	0	0	0	0	0	0	0.492709	0.429146	0	0	0.107594	0.104488
Dendrobium_GLEAN_10008504	0.182633	0	0.774605	0.61257	0	0.198121	0.427365	0.426888	1.29047	0.936658	0.422949	0	0.46967	0.228057
Dendrobium_GLEAN_10008519	29.3201	31.2333	28.3608	60.2098	54.8777	69.7149	38.3654	34.0568	77.2321	51.1726	41.4333	24.9924	51.0883	45.2801
Dendrobium_GLEAN_10008530	0.126523	0	0	0.141457	0	0	0.148033	0.147868	0.894	1.29778	0.146503	0	0	0.473974
Dendrobium_GLEAN_10008534	0	0	0	0	0	0	0	0.731159	0.947259	0	0	0	0.114919	0
Dendrobium_GLEAN_10008535	0	0	0	0	0	0	0	0.208903	0.526255	0	0	0	0	0
Dendrobium_GLEAN_10008536	0	0	0	0	0	0	0	0	0	0	0	0	0	0
Dendrobium_GLEAN_10008538	1.154	0.344696	0.652597	0.946155	1.11723	2.58718	5.40077	3.86623	1.63081	1.67689	2.13798	2.85628	2.86877	1.72922
Dendrobium_GLEAN_10008539	0.535102	0	0.567386	0.149566	0	0	0	0	0	0	0	0	0	0.334097
Dendrobium_GLEAN_10008541	1.88853	2.17948	1.88111	2.43136	2.81285	1.36579	2.94614	2.14026	0.943531	7.63108	3.31329	4.97976	2.35475	0.428772
Dendrobium_GLEAN_10008548	0.159112	0.356447	0	0	0	0	0.186163	0	0.562136	0	1.84239	1.66143	2.65969	2.98029
Dendrobium_GLEAN_10008559	0	0	0	0	0	0	4.57741	0.481295	0	0	0.238427	0	0	8.74219
Dendrobium_GLEAN_10008572	0	0	0	0.415608	0.207626	0	1.52225	1.955	1.75108	3.33633	0.430434	0.431286	2.8679	2.08884
Dendrobium_GLEAN_10008573	0	0	0	0.640414	0	0	0	0	0.224855	0.489617	0	0	0.491019	0
Dendrobium_GLEAN_10008576	0	0	0	0	0	0	0	0.12212	49.0988	0.133975	0	0.969856	0	0
Dendrobium_GLEAN_10008583	0.29641	0	0.044899	0	0.0473019	0.0918706	0	0	0	0.0542922	0	0	0	0.0528762
Dendrobium_GLEAN_10008586	0	0	0	0	0	0	0	0	0	0	0	0	0	0
Dendrobium_GLEAN_10008587	0	0	0	0	0	0	0	0	0	0	0	0	0	0
Dendrobium_GLEAN_10008588	0	0	0	0	0	0	0	0	0	0	0	0	0	0
Dendrobium_GLEAN_10008590	37.9611	39.4211	40.0256	72.5874	71.3364	83.6693	49.313	31.8435	45.8749	35.2077	36.0685	33.4232	31.5679	40.8461
Dendrobium_GLEAN_10008591	0.520192	0.801179	1.1721	2.76257	1.30747	1.90454	0.989026	4.55964	0.612607	9.50432	65.2788	19.2376	2.34108	0.649575
Dendrobium_GLEAN_10008622	0.169104	0.2273	0.215168	1.28564	1.1712	0.146756	2.88867	0.632426	30.7482	2.38501	2.85882	1.0987	2.04393	25.2552
Dendrobium_GLEAN_10008623	0.142876	0.160038	0	0.638962	0.957622	0.154993	4.5135	1.50282	24.061	2.38147	3.30878	2.65226	2.93943	25.5129
Dendrobium_GLEAN_10008627	5.5249	5.14194	4.47982	10.0831	11.6174	9.47493	10.029	8.68845	9.75964	6.92756	6.02109	4.38335	7.36528	8.9282
Dendrobium_GLEAN_10008631	5.49091	11.8396	6.25886	12.7385	10.4274	13.7001	9.95788	8.98418	13.0945	7.56826	8.58337	3.02605	19.4161	20.9127
Dendrobium_GLEAN_10008632	7.80102	10.6201	9.03521	13.6866	10.4572	17.7064	18.8163	11.0808	9.8936	8.00174	11.9513	7.37991	17.9011	19.1829
Dendrobium_GLEAN_10008633	0.175023	0.588138	0	0	0.391029	0.189866	3.37885	2.0455	1.2367	2.8051	4.15459	6.3965	5.51373	7.21231
Dendrobium_GLEAN_10008634	17.3677	11.9136	12.9908	16.5577	14.5884	15.9195	4.56815	4.87774	7.13481	3.97029	8.26241	5.15469	6.23216	5.88417
Dendrobium_GLEAN_10008637	12.8152	9.96844	11.072	8.09261	8.61589	7.46591	11.3843	11.0943	26.5506	21.2997	10.8545	7.98487	9.00201	17.4844
Dendrobium_GLEAN_10008639	0.95467	1.60401	0.759201	0.533678	0	0.258908	6.14337	8.6469	1.40534	0.30601	0	0	2.45509	0.596059
Dendrobium_GLEAN_10008646	0.106343	0.119117	0.169138	0.267515	0.267286	0.173042	5.44349	8.29594	3.38136	3.78368	16.0386	6.04564	5.36702	4.38216
Dendrobium_GLEAN_10008653	2.57581	0.443878	1.68075	0.221527	1.10669	0.214943	5.56381	8.3364	6.53351	1.01619	0	0	10.191	23.505
Dendrobium_GLEAN_10008654	0	0	0	0	0	0	0	0	0	0	0	0	0	0
Dendrobium_GLEAN_10008660	0.759136	0.14172	0.268312	0.848741	0.848015	0.137252	0.888198	0.591471	0.745	1.62222	0.732517	0.587172	0.162687	2.21188
Dendrobium_GLEAN_10008663	0	1.21087	0.491248	0.172661	0.517538	0.335057	0.180687	2.16583	0	0.198007	0	0.179174	2.18431	0.192842
Dendrobium_GLEAN_10008673	0.246564	0.284549	0.324819	0.158718	0.0500784	0.145895	3.95134	11.4566	0	0	0	0	2.5171	0
Dendrobium_GLEAN_10008674	0	0.0150515	0	0	0.0150107	0.0218656	0	0.0235567	0.0395617	0.034458	0	0	0.0777525	0.0167796
Dendrobium_GLEAN_10008678	7.65065	6.38628	6.56212	3.10549	3.81049	6.23782	23.7753	18.1675	10.9036	6.49793	12.2444	33.1309	15.7274	41.4392
Dendrobium_GLEAN_10008681	30.4638	19.6999	19.8972	26.0275	33.1973	24.4022	3.99606	1.55994	3.55985	12.1306	19.0011	9.70151	0.151436	10.1965
Dendrobium_GLEAN_10008704	0.250779	0.0702254	0.199432	0.350475	0	0	1.10031	2.05161	14.2497	15.1927	1.7423	0.436435	1.20923	2.0355
Dendrobium_GLEAN_10008706	167.665	174.289	142.148	412.281	408.035	491.939	261.42	245.774	199.872	179.564	271.862	153.361	209.038	126.892
Dendrobium_GLEAN_10008708	10.958	10.7399	12.1032	9.44378	8.92566	7.42954	10.1499	13.0734	25.5405	25.1727	12.1598	7.15137	12.0353	25.0863
Dendrobium_GLEAN_10008711	82.9561	85.938	106.672	121.376	90.5259	113.191	108.954	103.9	6.21173	14.0178	19.3224	42.5043	52.409	35.4478
Dendrobium_GLEAN_10008724	0	0	0	0	0	0	0	0.23489	0	0.128847	0	0	0	0
Dendrobium_GLEAN_10008728	0	0	0	0	0	0	0	0	0	0	0	0	0	0
Dendrobium_GLEAN_10008731	7.98104	8.62602	8.01716	8.45346	9.85393	5.62003	10.3209	11.9457	5.60637	5.20626	12.6462	10.2344	11.1625	13.9875
Dendrobium_GLEAN_10008739	2.85037	3.69687	3.02234	15.0955	14.915	18.3899	13.1644	18.7602	9.36358	4.80874	5.90618	8.35462	24.3054	11.6146
Dendrobium_GLEAN_10008758	0	0.0709669	0.0335896	0	0.0707745	0.0687297	0.0741282	0	0.111919	0	0	0	0	0.0395574
Dendrobium_GLEAN_10008762	22.5319	23.2233	26.2756	33.6389	24.5168	28.5897	29.3093	21.2347	57.3066	28.6012	27.392	30.5248	21.2232	19.5997
Dendrobium_GLEAN_10008763	3.36469	2.30098	2.32839	3.40546	2.05735	2.72792	3.43946	2.9389	7.25753	3.63291	7.423	6.49256	3.91656	6.50136
Dendrobium_GLEAN_10008769	11.65	7.35172	4.43658	120.803	125.099	197.579	62.7776	35.9561	130.143	1.05191	0.569989	0	14.8744	31.6563
Dendrobium_GLEAN_10008777	0	0	0	0	0	0	0	0	0	0	0	0	0	0
Dendrobium_GLEAN_10008790	4.53	7.14991	5.89497	5.98557	4.83036	2.90383	10.3594	16.6047	18.1868	9.50432	5.48382	3.58348	17.4745	25.4552
Dendrobium_GLEAN_10008793	14.1405	9.78289	8.15828	8.36976	9.05948	11.2792	12.4084	14.5818	13.469	11.7314	12.2802	7.72044	18.9844	9.34809
Dendrobium_GLEAN_10008795	0	0	0	0	0	0.0419593	0	0	0	0	0	0	0	0
Dendrobium_GLEAN_10008800	0.129248	0.217159	0.137045	0	0	0	0	0	88.1291	58.8293	0.224488	0	0	0
Dendrobium_GLEAN_10008802	1.48838	0.370481	0.52606	0.369793	1.66264	0.358802	5.22428	2.51259	13.0486	35.6225	21.2557	3.45368	4.67821	13.4231
Dendrobium_GLEAN_10008805	0	0	0	0	0	0	0	0	0.0623023	0	0	0	0	0
Dendrobium_GLEAN_10008810	0	0	0	0	0	0	0	0	0	0	0	0	0	0
Dendrobium_GLEAN_10008814	26.3303	27.6568	28.1361	38.6018	30.9008	30.8972	24.9331	31.9697	39.2124	39.4082	45.3174	22.3469	38.7306	54.2442
Dendrobium_GLEAN_10008826	2.27302	1.73132	3.08501	0.101653	1.32036	0.394527	0	0.21252	0.535368	0	0	0	0	0.113535
Dendrobium_GLEAN_10008827	83.1954	76.515	77.4041	51.0673	63.7795	41.8074	37.2181	38.1298	20.8918	45.2301	91.3754	287.207	54.5365	38.194
Dendrobium_GLEAN_10008833	1.01463	1.8184	0.753088	2.15534	0.793392	2.97181	1.06841	0.83006	0.358464	0.260183	0.234971	0.824026	1.17418	0.633492
Dendrobium_GLEAN_10008839	2.32075	0.519901	1.47646	0.518936	0.518492	0.62939	3.52989	3.39034	0.409956	0	5.50885	1.61553	0.895228	2.60817
Dendrobium_GLEAN_10008843	22.5083	4.30036	6.38563	6.05983	7.5683	5.79806	47.2974	26.7455	114.627	13.5127	8.54235	8.12254	3.38785	125.305
Dendrobium_GLEAN_10008844	0.0422591	0.142005	0.492895	0.425224	0.0944134	0.137529	0.741655	0.197554	21.6982	0	0	0.0980589	0.543381	2.2691
Dendrobium_GLEAN_10008849	1.66272	0.98023	1.29908	1.6633	2.34617	1.51893	1.12628	1.73868	3.09175	2.35628	4.86391	1.01532	0.337575	2.84121
Dendrobium_GLEAN_10008851	0	0	0.120378	0	0	0	0	0	0	0	0	0	0	0
Dendrobium_GLEAN_10008854	7.12593	5.74135	9.014	5.03182	4.60856	5.56036	11.2628	4.52933	26.059	8.65572	6.07989	2.75586	18.4863	47.4576
Dendrobium_GLEAN_10008861	0	0	0	0	0	0	0	0	0	0.135321	0	0	0	0
Dendrobium_GLEAN_10008873	0.0901406	0	0	0	0	0	0	0	0	0	0	0	0	0
Dendrobium_GLEAN_10008876	0.477335	0.668339	0.885734	1.60103	1.46636	1.81236	1.67547	1.53413	1.26481	2.75409	6.6326	3.04595	2.76198	1.78818
Dendrobium_GLEAN_10008879	0.067533	0	0	0.0755043	0	0	0.158029	0.157852	0.159061	0.0865882	0	0	0	0
Dendrobium_GLEAN_10008892	0	0	0	0	0	0	0	0	0	0	0	0	0	0
Dendrobium_GLEAN_10008899	5.46314	3.12767	4.24801	4.61493	5.42468	3.81927	2.69882	3.54712	0.571884	2.80185	17.5719	14.367	7.18079	5.60915
Dendrobium_GLEAN_10008910	0.717485	1.60733	2.07483	0.218775	0.0728626	0.141515	0.0763152	0	0	0.0836302	0	0.0756759	0.0838697	0
Dendrobium_GLEAN_10008914	0	0	0	0	0	0	0	0	0	0	0	0	0	0
Dendrobium_GLEAN_10008925	102.496	91.9416	91.8633	41.3927	61.5272	47.8927	116.599	110.332	80.8903	48.843	56.6422	50.4136	42.6447	42.4175
Dendrobium_GLEAN_10008926	39.0264	35.7054	41.6968	27.9784	31.1159	41.2049	27.1877	20.368	33.8558	23.6822	16.558	31.6261	28.1552	22.8785
Dendrobium_GLEAN_10008927	740.773	555.838	626.386	376.788	393.396	332.399	61.965	98.914	46.794	67.4679	141.448	1256.97	49.1948	113.341
Dendrobium_GLEAN_10008928	41.2598	30.7641	35.1838	17.5072	23.0453	16.5824	1.01784	2.46913	2.63439	3.66488	7.48294	54.2144	1.27839	7.44897
Dendrobium_GLEAN_10008932	0	0.147959	0	13.1439	25.8227	19.2015	2.1637	22.076	0.933358	1.18555	1.98839	0	16.8151	1.97936
Dendrobium_GLEAN_10008934	3.11152	1.30697	4.12405	0.869698	0.868953	2.95347	11.3766	3.1819	10.9929	18.4513	15.3123	13.0863	6.00134	12.6276
Dendrobium_GLEAN_10008936	0.472562	0.0588138	0.222699	0.410932	0.234617	0.11392	0.245735	0.12273	2.28789	0.807868	0.303994	0.548272	0.13503	1.90143
Dendrobium_GLEAN_10008948	29.1362	41.458	35.3698	36.7767	38.2978	37.4706	39.9319	48.6108	40.7383	55.5079	55.7919	31.654	68.9713	51.6175
Dendrobium_GLEAN_10008949	4.81313	0	6.95934	4.15824	10.5089	1.42399	12.5427	8.43771	6.56997	5.61019	14.9464	2.28447	5.34494	9.83497
Dendrobium_GLEAN_10008951	0	0	0	0	0.125464	0	0	0.131262	0	0	0	0	35.9599	14.3054
Dendrobium_GLEAN_10008970	13.5934	18.4283	16.7643	21.7207	18.9649	19.3663	12.4233	9.68205	14.222	16.0825	12.6327	7.71642	15.9036	16.4645
Dendrobium_GLEAN_10008972	0	0	0	0	0	0	0	0	0	0	0	0	0	0
Dendrobium_GLEAN_10008978	0.177989	0	0	0	0	0	1.2495	0.208017	2.0961	1.14106	0.206098	0	0	0.222259
Dendrobium_GLEAN_10008979	0	0.382529	0	0	0	0	1.79806	0	5.83159	3.28401	0.19772	0	0	0
Dendrobium_GLEAN_10008986	21.6284	26.6289	25.6814	23.282	28.2539	21.5235	12.4436	20.7858	39.9954	46.4094	31.1497	11.1987	24.3629	41.1813
Dendrobium_GLEAN_10008987	30.5134	35.7322	20.169	33.0075	24.7898	19.5598	13.6777	21.7673	40.1344	44.2041	41.2973	12.1838	27.7704	36.8657
Dendrobium_GLEAN_10008992	6.33351	8.92505	4.7226	3.33497	6.29907	2.34931	2.82069	0.28653	86.954	44.3227	0.0473143	0	0.367786	1.22459
Dendrobium_GLEAN_10008994	6.52788	7.78885	9.93117	15.3901	9.19447	15.5485	15.6075	13.9315	10.5287	10.3713	27.9346	9.87877	10.036	4.43016
Dendrobium_GLEAN_10008995	0	0	0	0	0	0.209027	4.05801	3.60309	3.8576	6.42341	1.11558	1.34134	2.72538	3.60916
Dendrobium_GLEAN_10008996	0.0361493	0.0404914	0.0383303	4.12246	9.97427	3.56856	2.03017	27.2077	0	0.139048	0.0837162	0.0838817	22.4973	0.361123
Dendrobium_GLEAN_10009001	67.1835	57.1132	54.8698	72.143	71.5159	74.8026	71.5	65.2097	35.313	38.4467	89.66	61.2127	51.8971	36.18
Dendrobium_GLEAN_10009023	1.47216	3.51783	1.14471	12.0701	4.82391	16.9282	4.01903	0	0.346738	3.1459	0	0.227735	0	25.1236
Dendrobium_GLEAN_10009028	0	0	0	0	0	0	0	0	0	0	0	0	0	0
Dendrobium_GLEAN_10009041	16.1198	23.5255	13.2247	4.2754	2.30017	2.23372	3.23516	1.85642	7.55184	4.45044	4.35981	1.97944	0.756472	7.56677
Dendrobium_GLEAN_10009054	0	0.289248	0	0.288711	0.0961547	0.0933767	1.20853	0.502993	0.101369	0.662187	0.398681	0	0.553402	1.18235
Dendrobium_GLEAN_10009055	0.347153	0.324043	0.306748	0.129377	0	0.125531	0.541564	0.6762	0.681377	1.63206	1.54091	0.537028	0.371984	2.16749
Dendrobium_GLEAN_10009056	49.856	58.6996	51.891	85.4921	72.2075	73.7712	40.916	41.5853	57.6326	38.8247	33.764	15.3776	38.2804	37.5575
Dendrobium_GLEAN_10009058	9.68641	6.93768	6.46864	10.4653	7.54313	6.41587	21.3588	8.65371	56.5975	38.3334	2.69618	3.67406	1.01797	30.995
Dendrobium_GLEAN_10009060	0.403899	1.01793	1.07067	0.564467	0.225594	0.328614	1.29956	0.590049	0.594567	0.129466	0.233842	0.117152	0.77902	1.1348
Dendrobium_GLEAN_10009065	0	0	0	0	0	0	0	0.0955099	0	1.57173	0.0946286	0.0948157	12.0844	0.102049
Dendrobium_GLEAN_10009080	0.533065	0.716513	0.565226	2.62234	2.62009	2.5444	0.748431	0.249199	38.796	19.1373	1.23449	2.22648	0.548346	3.86077
Dendrobium_GLEAN_10009084	16.6909	14.4113	17.108	21.6157	18.8005	20.6715	27.991	38.3634	54.8734	47.4377	28.2654	25.9814	40.0619	65.3928
Dendrobium_GLEAN_10009088	0.123546	0.276771	0.130999	0	0.13801	0	0	0	5.96526	1.58405	0	0.143339	0	0
Dendrobium_GLEAN_10009095	0	0	0	0	0	0	0	0	0	0	0	0	0	0
Dendrobium_GLEAN_10009106	0	0	0	0.00777802	0	0.00754684	0	0	0	0	0	0.00807142	0	0.0173743
Dendrobium_GLEAN_10009108	0	0.174263	0.659849	0.695758	0.173791	0.506309	1.45621	0.545468	1.09929	2.9921	0.540434	0	0	3.69115
Dendrobium_GLEAN_10009131	0	0	0	0.117409	0	0	0	0	0	0	0	0	0	0.131133
Dendrobium_GLEAN_10009132	0	0	0	0	0	0	0	0	0	0	0	0	0	0
Dendrobium_GLEAN_10009140	0.421742	0.09448	0.357749	0.188609	0.282672	0.732013	0.493444	0.197157	0.198667	0.216297	0.0976689	0	0	2.52786
Dendrobium_GLEAN_10009145	1.24277	12.8068	8.17002	1.25051	5.6919	21.975	29.5173	7.98836	39.2231	15.4562	2.15854	18.7443	16.6191	7.29378
Dendrobium_GLEAN_10009151	1.55851	0.249387	0.393461	0.663797	0.414518	0.644068	1.82347	1.30103	58.8197	25.5016	17.9604	0.602733	0.381711	1.29743
Dendrobium_GLEAN_10009165	8.82918	16.0333	11.3477	17.3496	13.5988	15.9632	29.4256	20.6374	25.8368	14.5794	16.4196	14.7447	62.7847	29.0664
Dendrobium_GLEAN_10009168	0	0.0800188	0	0	0	0	0	0	0	0	0	0	0.505215	5.75379
Dendrobium_GLEAN_10009170	0	0	0	0.43755	0	0	0	0	0.153627	0	0	0	0.167739	0
Dendrobium_GLEAN_10009171	0.422874	1.10523	0.298925	0.315192	0	0	0	0	0	0	0	0	0	0
Dendrobium_GLEAN_10009173	0.114456	0.128204	0.0606809	0.959748	0	0.682896	0.870451	0	6.46993	0.513631	0	0	4.26798	5.28819
Dendrobium_GLEAN_10009183	22.967	20.8175	18.1043	28.5499	28.5254	30.16	34.6504	39.3796	30.962	29.4475	64.2106	35.9379	61.9779	44.5286
Dendrobium_GLEAN_10009194	0.00705975	0.0316309	0.0299427	0	0	0	0	0	0.00831395	0.00905174	0	0	0	0
Dendrobium_GLEAN_10009205	0	0	0	0	0	0	0.19198	0	0	0	0	0.190372	0.210985	0
Dendrobium_GLEAN_10009210	128.87	87.1978	105.298	51.4303	49.4737	38.1383	23.1044	30.0156	16.5341	32.9294	54.9833	197.855	31.4092	28.6497
Dendrobium_GLEAN_10009215	0	0	0	0.14061	0.140489	0.0682153	0	0	0	0.0806255	0	0	0.0808564	0
Dendrobium_GLEAN_10009218	0.739533	2.65076	1.41147	0.496095	1.48701	0.6418	1.73053	0.345719	0.870915	1.13784	0.513793	0.514809	0.760733	0.738777
Dendrobium_GLEAN_10009226	8.50881	13.5724	11.5918	20.0499	16.724	22.2581	17.3275	30.777	20.1043	42.3267	11.3491	5.06097	33.1689	5.85054
Dendrobium_GLEAN_10009228	8.88158	6.23814	5.7894	1.38368	1.62646	1.77691	1.61836	1.23368	2.78633	1.77348	2.69749	2.06935	1.49773	1.18179
Dendrobium_GLEAN_10009229	128.776	185.113	147.924	134.721	96.0733	126.06	374.521	454.729	301.683	264.768	503.965	270.712	413.173	195.455
Dendrobium_GLEAN_10009238	29.5753	24.8058	28.1782	21.0857	21.3869	20.149	30.9258	22.3753	27.9309	51.4764	21.0108	20.555	26.4549	26.2266
Dendrobium_GLEAN_10009239	9.37313	12.8321	12.3313	14.943	11.537	18.4531	34.7278	31.139	39.4517	28.0417	29.1433	12.4859	33.2554	32.8374
Dendrobium_GLEAN_10009259	2.52033	3.29357	3.00643	6.92714	3.87119	6.37949	2.94882	4.54102	4.45212	5.65507	8.02545	1.94941	6.88654	4.72078
Dendrobium_GLEAN_10009269	0.187525	0	0	0	0	0	0	0	0	0	0.434278	0	0	0.234166
Dendrobium_GLEAN_10009272	0	0	0	0	0	0	5.39764	9.64816	2.43051	0	0	0	9.05405	0
Dendrobium_GLEAN_10009287	0	0	0	0	0	0	0	0	0	0	0	0	0	0
Dendrobium_GLEAN_10009293	98.1526	155.712	132.932	75.176	76.3039	73.1897	44.3304	22.4077	32.9038	36.3614	63.0719	67.9729	22.7909	81.964
Dendrobium_GLEAN_10009315	0	0.0513658	0	0	0	0	0	0	0.0540044	0	0.0530995	0	0.11793	0
Dendrobium_GLEAN_10009321	2.22934	1.57713	2.86149	3.47636	1.44178	5.79144	4.87351	1.71411	2.69449	12.1105	8.3556	7.96372	3.69636	3.0036
Dendrobium_GLEAN_10009322	2.41565	1.46565	2.77484	3.67607	1.7615	4.91346	2.94411	3.2153	5.41303	11.1415	9.05184	3.89259	4.27092	6.41001
Dendrobium_GLEAN_10009329	313.789	307.701	300.865	594.51	455.406	656.509	211.885	132.484	524	361.846	241.746	190.584	146.834	249.934
Dendrobium_GLEAN_10009330	115.006	82.8057	87.3137	51.3083	56.7423	49.9841	24.5735	17.4093	20.5935	26.3358	61.9238	352.955	7.3761	38.3578
Dendrobium_GLEAN_10009350	0.835337	0.534671	0.3796	0	0	0.258908	0.558488	0	1.68641	0.30601	0	0.138452	56.0068	765.935
Dendrobium_GLEAN_10009352	3.85136	1.95567	1.41569	5.56904	3.55655	3.11956	23.1315	12.6631	16.0257	1.05345	4.22173	0.0595786	0.924412	31.1641
Dendrobium_GLEAN_10009370	0.500065	1.12026	0.424188	0.335455	0	0.108495	0	0.116886	1.17781	0	0	0.116036	56.8413	4.62087
Dendrobium_GLEAN_10009377	0.135502	0.910665	0.43103	0	0.302732	0.146993	3.96347	1.90034	1.59574	1.38988	8.31572	13.3629	1.04539	1.86124
Dendrobium_GLEAN_10009381	101.255	75.9075	72.4046	135.03	124.243	140.407	154.986	99.5949	184.023	129.117	208.294	106.753	111.128	168.686
Dendrobium_GLEAN_10009385	21.1708	12.7979	19.9538	17.0948	24.2125	22.7839	49.5402	27.4916	106.059	119.78	34.4365	9.94199	47.3146	22.4499
Dendrobium_GLEAN_10009386	1.71841	1.92482	3.23926	1.60103	1.27973	1.1392	5.36149	2.67775	7.19534	3.91693	4.64282	5.42734	0.736528	8.70245
Dendrobium_GLEAN_10009393	0.787603	1.02924	0.41756	0.587046	0.293272	1.42399	4.60753	0.460238	15.4587	11.7814	0	0.152298	0.506363	8.52364
Dendrobium_GLEAN_10009395	12.3366	10.9633	10.162	7.52331	6.03627	7.2997	33.878	15.6094	61.2346	44.9687	29.1598	8.28026	14.814	39.8491
Dendrobium_GLEAN_10009403	6.49725	7.27768	8.81183	10.136	9.11463	9.67087	13.9662	5.4743	7.82947	13.9488	29.9183	18.2319	7.57723	6.98117
Dendrobium_GLEAN_10009404	0	0	0.041317	0.130697	0	0	0	0	0	0	0.0902395	0	0	0
Dendrobium_GLEAN_10009409	0.33985	0.456806	0.288283	0.227979	0.683352	0.51614	0.715733	1.19156	1.36077	0.61004	0.78704	0.473158	1.39837	0.848757
Dendrobium_GLEAN_10009410	0.137723	0	0.073016	0	0	0	2.3365	2.89724	10.0558	1.14779	0.398681	0	0.0885444	8.51289
Dendrobium_GLEAN_10009413	23.087	13.379	13.5149	11.2928	14.5069	14.5226	17.6329	19.3933	15.4823	17.473	19.0287	16.6481	19.6876	18.5188
Dendrobium_GLEAN_10009420	10.5786	11.8492	12.0356	11.7409	10.3508	9.8842	11.3833	10.9194	5.9107	8.9103	23.0678	39.7766	11.9144	7.23159
Dendrobium_GLEAN_10009432	10.1481	6.1152	7.4914	10.1252	9.25555	11.2874	16.5326	20.7928	25.3391	19.1055	18.8904	10.9543	26.0976	20.4519
Dendrobium_GLEAN_10009435	0	0	0	0	0	0	0	0	0	0	0	0	0	0.127313
Dendrobium_GLEAN_10009449	2.41625	2.91467	0.985393	3.94827	2.07626	2.62116	1.95718	3.47555	0.87554	4.05125	30.3456	47.2258	10.9936	0.696281
Dendrobium_GLEAN_10009450	5.44516	10.238	7.6295	11.5235	8.14644	13.818	2.16156	2.95462	1.14509	5.11151	19.9285	24.7061	7.50168	2.54981
Dendrobium_GLEAN_10009451	0	0	0.0449897	0.0948761	0	0	0	0.198352	0	0.0544019	0	0	0.109115	6.30497
Dendrobium_GLEAN_10009460	189.918	145.658	160.943	79.4386	92.5158	80.6324	66.4007	79.2089	54.2043	89.7631	90.8965	302.954	68.1854	86.4919
Dendrobium_GLEAN_10009464	0	0	0.073498	0	0	0	0	0	0	0.177749	0	0	0.0891288	0.0865564
Dendrobium_GLEAN_10009465	21.0027	19.1112	20.3035	3.42119	3.05572	5.7337	2.92929	2.16742	5.46004	3.68564	5.42224	6.02467	2.6231	4.34215
Dendrobium_GLEAN_10009474	66.0139	54.7697	54.7225	21.9656	18.9987	21.7501	70.161	81.0491	40.5327	23.7332	8.53094	17.2232	51.0899	79.8698
Dendrobium_GLEAN_10009475	0	0	0	0	0	0	0	0	0	0	0	0	0	0
Dendrobium_GLEAN_10009476	23.8968	16.8569	21.0424	25.3308	26.8794	25.8337	30.9587	32.2771	39.3407	26.6109	28.5324	23.9839	30.4084	35.1064
Dendrobium_GLEAN_10009477	0.137273	0.153762	0	0.153476	0	0	0.160611	0	1.93992	0.352012	0	0	0.70604	0
Dendrobium_GLEAN_10009478	0.487303	0.0545836	0.310022	0.326893	0.108871	0.0528629	0.22806	0.170854	0.573875	0.3124	2.08776	0	0.187977	0.304253
Dendrobium_GLEAN_10009482	0.861651	0.723862	0.228409	5.23826	6.79789	4.84888	1.00814	6.04211	26.4463	6.35246	0.311789	0.749773	3.87779	1.74844
Dendrobium_GLEAN_10009495	2.05143	1.31305	1.03581	7.20838	3.6011	3.07318	6.28624	1.94085	67.4145	69.0132	5.42948	0.453351	1.50731	5.85524
Dendrobium_GLEAN_10009503	0.169681	0.10559	0.159927	0.210788	0.147426	0.184071	1.3897	0.396615	0.666086	0.314251	0.327462	0.131244	0.266666	1.41256
Dendrobium_GLEAN_10009507	0	0.379444	0.119731	0.631232	0	0	0.132116	0.395904	0.132978	0	0.13075	0	0.290387	0.282006
Dendrobium_GLEAN_10009509	0	0.325238	0	0	0	0.314985	0.452968	0.226231	0.341945	0.248193	0	0	0	0.362579
Dendrobium_GLEAN_10009516	41.1258	30.0535	38.4768	59.934	51.6527	57.0791	30.1701	33.542	66.4969	34.6833	36.2883	24.4952	37.0449	46.892
Dendrobium_GLEAN_10009518	32.3828	19.0076	22.9725	16.8464	19.9859	16.9707	11.7306	8.38404	14.6572	14.1848	17.3473	43.3537	5.1493	13.9587
Dendrobium_GLEAN_10009519	2.24681	3.50147	3.41817	1.8567	1.63687	2.86124	2.28591	5.82255	2.53092	3.38177	3.959	4.30684	4.39633	6.58714
Dendrobium_GLEAN_10009525	0	0	0.309304	0	0	0	0	0	0	0	0	0	0	0
Dendrobium_GLEAN_10009530	0.306609	1.03031	0.81277	0.1714	0	0.665224	1427.95	25358.4	0.54162	56.2166	14.3787	1.60079	11040.1	1.34004
Dendrobium_GLEAN_10009531	0	0	0	0	0	0	0	0	0	0	0	0	0	0
Dendrobium_GLEAN_10009533	3.19459	1.29428	1.15313	1.97582	3.56861	2.65444	24.653	9.2147	17.2898	2.00442	5.03706	0.709737	0.873982	37.7697
Dendrobium_GLEAN_10009535	0	0.0505925	0	0	0	0	0.0528462	0	0	0	0	0	0	0.112802
Dendrobium_GLEAN_10009537	1.01955	0	0	0	0	0	12.6446	1.90649	2.64149	3.3988	0.944448	0	0.786583	12.986
Dendrobium_GLEAN_10009538	23.8781	27.7265	26.2467	25.0193	26.8134	27.6662	58.0695	16.6563	38.7205	49.0491	56.8904	37.4217	36.651	42.4621
Dendrobium_GLEAN_10009543	0	0	0	0	0	0	0	0	0	0	0	0	0	0
Dendrobium_GLEAN_10009544	0	0.417613	0.0658872	0	0.20824	0	0	0	0	0	0	0	0	0
Dendrobium_GLEAN_10009545	0	0	0.127988	0	0	0	2.68331	2.39818	6.39672	6.19056	0	0	0.310414	0
Dendrobium_GLEAN_10009546	0.11866	0.265825	0.251637	0.265331	0.132552	0	0.138833	1.2481	0.41922	0	0	0.13767	1.37319	0.296345
Dendrobium_GLEAN_10009547	13.4418	11.104	15.8562	17.2826	10.8862	16.4044	13.9577	23.7606	14.6425	12.495	13.0353	10.7218	16.4197	11.9593
Dendrobium_GLEAN_10009551	0	0	0	0	0	0	0	0	0	0	0	0	0	0
Dendrobium_GLEAN_10009553	0.678968	0.456314	0.191982	0.0506074	0	0	15.2525	6.34812	2.82522	4.9331	16.51	43.1685	0.989445	15.9394
Dendrobium_GLEAN_10009557	0.84011	1.12922	0.534477	0.751419	0.563082	0.182271	1.76929	0.589105	1.58298	0.430863	0.389113	0	0	1.04906
Dendrobium_GLEAN_10009563	19.7299	19.2482	17.0961	13.2827	16.5891	13.3481	20.3538	44.6292	35.9767	19.3127	10.8087	12.0607	26.1877	34.4389
Dendrobium_GLEAN_10009577	0	0	0	0	0	0	0	0	0	0	0	0	0	0
Dendrobium_GLEAN_10009610	24.6262	36.9042	30.8079	45.5383	37.7037	51.9007	32.8955	19.9976	12.4855	20.9065	7.69213	9.34222	6.38481	4.35713
Dendrobium_GLEAN_10009613	0.757831	0	0.34438	1.08936	2.05593	1.05699	1.39334	23.1543	0.127495	1.11047	0.125358	0.125606	1.80968	0.405566
Dendrobium_GLEAN_10009614	44.498	141.657	166.158	167.662	261.548	48.3604	8.89235	0	6.3038	10.4782	11.9705	8.67564	0	4.69425
Dendrobium_GLEAN_10009615	0	0	0	0	0	0.207126	0	0	0	0	0	0	0	0
Dendrobium_GLEAN_10009619	0.0495348	0	0	0.221527	0.221337	0.322414	0.0579563	0.115783	0.0583349	0.0635116	0	0	0	0
Dendrobium_GLEAN_10009626	18.0408	13.5724	16.0838	7.82728	10.1266	9.44461	5.35576	6.81835	5.17934	8.74614	8.41831	22.0767	6.92462	9.63883
Dendrobium_GLEAN_10009627	3.42902	3.52083	5.45385	3.03507	3.51128	4.02981	8.85983	8.84994	5.21601	6.77803	7.77564	23.5388	9.55315	9.27743
Dendrobium_GLEAN_10009628	3.53914	3.70429	3.50658	1.62167	1.94434	2.13993	9.50356	5.49235	7.31088	4.76091	8.73354	4.51003	6.71421	16.0113
Dendrobium_GLEAN_10009629	0.218779	0	0	0	0	0	0	0	0	0	0.253329	0.761488	0.281313	0
Dendrobium_GLEAN_10009630	8.01923	5.00452	7.65274	6.36144	7.72105	5.88239	5.22745	7.40844	10.5232	3.08459	10.789	12.7155	5.2539	5.48374
Dendrobium_GLEAN_10009665	36.0985	31.6124	31.839	35.7731	31.71	26.8779	26.3013	26.8472	23.7678	28.612	41.0392	14.6587	30.5928	27.0462
Dendrobium_GLEAN_10009667	7.13409	5.36995	5.44644	2.29714	2.23142	2.97181	7.54566	5.86971	3.89829	3.00023	2.57734	1.85406	4.03623	8.62341
Dendrobium_GLEAN_10009668	42.0055	28.3178	40.8281	12.3932	14.555	12.6577	36.4052	39.3191	44.4296	23.1888	14.4116	7.67129	35.2579	77.9512
Dendrobium_GLEAN_10009669	0	0	0	0	0	0	0	0	0	0	0	0	0	0
Dendrobium_GLEAN_10009685	3.52001	3.28569	1.9906	4.59142	1.17964	1.40013	0.960974	12.4787	1.79632	1.50441	2.17381	0.272264	5.884	4.10248
Dendrobium_GLEAN_10009687	5.96024	8.15975	8.8277	6.13489	5.70691	6.56833	3.43143	1.99022	1.89404	0.84911	2.19095	5.15891	1.58143	2.12648
Dendrobium_GLEAN_10009691	18.3127	22.2121	17.7355	18.6235	20.033	15.9749	5.97188	8.50446	10.1941	9.99333	8.30618	29.6093	6.25263	26.485
Dendrobium_GLEAN_10009702	0	0	0	0.391364	0.195515	0.569598	0.409558	0.409101	0.412233	0.673223	0	0	0.22505	0.218555
Dendrobium_GLEAN_10009703	6.66554	8.31141	7.33439	7.1711	6.74349	10.6416	18.099	13.6694	25.9189	18.0601	14.8539	15.0291	23.1249	21.9864
Dendrobium_GLEAN_10009705	22.0782	19.9117	34.411	77.3769	48.1248	91.8905	24.4255	55.7462	4.768	32.0389	84.8987	51.8913	57.8352	62.6436
Dendrobium_GLEAN_10009714	0	0	0	0	0	0	0	0	0	0	0	0	0	0
Dendrobium_GLEAN_10009717	0	0	0	0	0	0	0	0.17659	0.593141	0.516622	0.349922	0.0584356	0.518101	0.503148
Dendrobium_GLEAN_10009722	42.5731	35.7651	31.5992	49.3436	54.8497	55.8822	45.8262	63.0236	69.8568	65.1389	33.5215	37.8686	62.0409	97.818
Dendrobium_GLEAN_10009723	33.4909	31.3144	20.6147	37.2853	38.5216	42.4889	52.9658	45.9409	34.7613	22.3801	42.2306	36.3868	28.8308	22.6824
Dendrobium_GLEAN_10009726	1.32301	0.370481	0.175353	0.369793	0.369476	0	0.580476	0	17.3333	8.90563	0.382985	0	0.212646	0.619525
Dendrobium_GLEAN_10009736	0	0	0	0.266839	0	0	0	0	0	0	0	0	0	0
Dendrobium_GLEAN_10009745	0.538532	0.510416	0.571023	0.509468	0.601583	0.584203	0.9209	1.74291	1.80505	2.70883	0.38374	0.288374	0.479397	0.827663
Dendrobium_GLEAN_10009746	2.42544	2.08983	1.89351	2.26475	2.47122	4.36595	23.0454	34.1713	8.97706	14.7289	2.56158	1.60802	3.22153	3.32825
Dendrobium_GLEAN_10009752	13.11	10.1894	15.8868	8.97395	14.1966	10.0133	26.2952	29.7054	27.7273	23.327	26.0235	22.1947	30.7903	32.9085
Dendrobium_GLEAN_10009757	0.406505	0.151778	0.287353	1.21197	1.66503	0.146993	2.69516	5.54266	1.11702	2.25855	0	0	5.40121	11.1674
Dendrobium_GLEAN_10009772	0.266532	0.0597094	0.0565226	0.0595986	0	0	0.0623693	0	0	0	0	0	3.4957	0
Dendrobium_GLEAN_10009773	0	0	0	0	0	0	0.0651817	0	0	0	0	0	1.21778	0
Dendrobium_GLEAN_10009797	0	0	0	0	0	0	1.78716	0	0.599612	0.816028	0.294782	0.59073	0.654692	2.70213
Dendrobium_GLEAN_10009800	28.0037	26.8273	30.8653	27.1895	26.7546	18.5869	34.9202	37.2497	71.3814	64.0152	72.7453	77.3779	50.6955	54.7537
Dendrobium_GLEAN_10009803	0	0	0	0.134438	0	0.0869615	0	0	0	0	0	0	0	0
Dendrobium_GLEAN_10009811	0.514353	0.288068	0.454487	4.02546	5.84149	1.95291	0.1003	2.10395	0.100955	0.219828	0.0992635	0.0994597	2.09435	0.642284
Dendrobium_GLEAN_10009817	10.8245	7.96248	9.07926	3.97385	5.41425	4.73204	4.53664	4.34276	7.61046	6.42151	9.72782	12.3713	5.40121	5.04357
Dendrobium_GLEAN_10009822	0.224229	0	0.0792523	0	0.0834937	0	1.66155	0.262058	2.9047	0.191665	0	0	3.36374	0.746664
Dendrobium_GLEAN_10009824	0	0	0	0	0	0.369469	0.265659	0	2.00546	2.47455	1.05166	0.131717	0.437936	0.992357
Dendrobium_GLEAN_10009833	1.49696	2.03244	2.06826	1.31863	1.21616	1.42707	0.106149	0.901259	0.320527	0.348971	0.472734	1.15786	0.116657	1.07625
Dendrobium_GLEAN_10009842	0.152194	0	0	0	0	0	6.05434	5.86971	1.43385	2.34165	5.46309	11.1244	10.1762	8.93224
Dendrobium_GLEAN_10009843	0	0	0	0	0	0	0	0	0	0	0	0	0	0
Dendrobium_GLEAN_10009845	0	0	0	0	0	0	0	0.199561	0	0	0	0	0	0
Dendrobium_GLEAN_10009857	5.35364	4.48105	4.05474	7.43263	7.49198	7.65846	4.81833	5.91305	7.20542	4.97846	4.15544	3.95889	4.31189	6.46481
Dendrobium_GLEAN_10009858	0	0.231778	0	0.115674	0.115575	0.336708	0	0.36275	0.487369	0	0.119801	0	0.133035	0.129195
Dendrobium_GLEAN_10009859	0	0	0	0	0	0	0	0	0	0	0	0	1.42137	2.48462
Dendrobium_GLEAN_10009861	0	0	0	0.104364	0	0	0	0	0	0	0	0	8.88198	0.116563
Dendrobium_GLEAN_10009864	0	0	0	0	0	0	0.292542	0	0.0981508	0	0.0965061	0	0.750168	0.208147
Dendrobium_GLEAN_10009865	0.127289	0.998052	1.21472	0.142314	0.284385	0.138084	0	0	0.149903	10.6084	0.442174	4.72584	0	0.158949
Dendrobium_GLEAN_10009866	0.543175	0.202806	1.53585	0.20243	0	0	0.21184	0	0.426448	16.0181	2.30616	10.2932	0.465621	3.16528
Dendrobium_GLEAN_10009869	0	0	0	0	0	0	0.819116	0	2.4734	0.59842	0.270217	0.541503	0.300067	5.82813
Dendrobium_GLEAN_10009880	0	0	0	0	0	0	0.169472	0	0	0	0	0	0	0
Dendrobium_GLEAN_10009881	13.6553	7.06542	9.11375	16.2745	14.5571	13.535	14.7603	12.6376	13.9588	12.8868	6.66179	11.5002	7.66508	16.3592
Dendrobium_GLEAN_10009882	2.04905	0.655764	0.620763	6.54546	7.35734	7.46233	8.64781	7.95395	6.72213	5.06677	5.84686	3.14147	7.05733	21.2006
Dendrobium_GLEAN_10009886	5.33403	5.22789	3.88839	4.84546	3.72409	3.25484	4.29061	4.67544	11.7781	9.40375	42.0767	5.41503	11.1453	9.57478
Dendrobium_GLEAN_10009888	0	0	0.0584511	0	0	0.0598003	0	0	0	0	0	0	0	0
Dendrobium_GLEAN_10009891	1.53305	0.858596	0.650216	1.1998	1.37003	1.66306	0.717474	1.25418	2.16648	1.57249	4.61539	0.88933	3.35111	2.10578
Dendrobium_GLEAN_10009897	0	0.107422	0	0	0	0	6.62025	3.36247	0.790584	0	0.777337	0.111268	0.863207	7.78414
Dendrobium_GLEAN_10009901	143.975	133.482	145.884	72.6576	64.0948	78.7531	76.5696	110.457	38.5348	69.4688	75.4258	277.756	86.6933	56.8242
Dendrobium_GLEAN_10009903	0.11142	0.124804	0	0.062286	0	0.0604348	0	0	0	0	0	0	0	0
Dendrobium_GLEAN_10009910	77.0101	80.1436	83.1409	66.3753	62.5646	66.3771	91.5772	45.492	77.335	86.8906	120.787	162.613	30.0667	62.4193
Dendrobium_GLEAN_10009915	2.47091	1.10708	0.523997	1.9338	1.10408	3.21655	0.8673	0.577554	2.90988	3.80173	4.5778	0.860034	2.54174	1.23419
Dendrobium_GLEAN_10009916	4.3241	5.44892	4.8306	3.79853	3.10523	4.02069	7.76956	6.22676	10.0937	5.54419	9.83511	2.86678	9.33297	15.6202
Dendrobium_GLEAN_10009923	1.25657	2.01073	1.14205	0.401399	1.20317	1.16841	1.05015	0.629386	4.65084	4.37307	1.24716	0.416541	1.84657	1.79327
Dendrobium_GLEAN_10009930	10.0401	12.0971	12.9476	15.4725	13.1556	18.6039	17.0173	18.7108	20.1323	17.5351	25.1993	14.7339	27.7736	24.5324
Dendrobium_GLEAN_10009937	72.9349	58.1701	71.2415	41.9402	37.9357	45.2278	73.2314	38.2235	61.8965	40.8623	61.5853	135.416	23.1096	84.0294
Dendrobium_GLEAN_10009942	208.65	214.301	216.979	82.1223	107.95	87.6496	54.5182	69.8825	22.0308	51.9449	78.5402	317.046	41.3207	52.8831
Dendrobium_GLEAN_10009943	0.222841	0.686421	0.413499	1.49486	1.43135	1.93391	1.69472	0.976633	5.70785	0.928583	1.35467	0.710992	2.86536	3.40876
Dendrobium_GLEAN_10009946	0.421108	0.530651	0.334886	0.411962	0.117603	0	0.307938	0.55367	22.1304	3.84699	0.0609512	0.122144	4.87327	3.22081
Dendrobium_GLEAN_10009947	1.5724	2.20159	1.54817	1.50686	1.69376	1.94943	3.08811	0.853205	2.24855	3.74413	1.04041	0.521233	2.59951	1.19212
Dendrobium_GLEAN_10009951	0	0	0	0	0	0	0	0.333506	0	0.0731764	0	0	0	0.0712679
Dendrobium_GLEAN_10009963	3.03813	3.55102	3.64162	5.31664	5.31209	4.01226	2.93645	4.78571	2.80007	4.57284	8.41242	7.35627	10.5307	6.43293
Dendrobium_GLEAN_10009970	0.106074	0.118816	0	0.948761	0	0.690421	1.73752	0	0	0	0.368478	0	0	0.132457
Dendrobium_GLEAN_10009978	0.666754	0	0.282792	0.149091	0.223445	0.940288	4.13459	0.701316	0	0	0.386025	0.928291	6.77294	2.66429
Dendrobium_GLEAN_10009987	2.05462	1.66213	5.32541	1.40381	1.4026	2.35269	28.58	18.5429	16.6686	12.5863	21.1474	16.6865	13.503	15.1088
Dendrobium_GLEAN_10009988	0	0	0	0	0	0	0	0	0	0	0	0	0.104675	0.406614
Dendrobium_GLEAN_10009995	0.085377	0.0956322	0.090528	0	0.286119	0.185235	0.89903	0.798246	0	0.547336	0	0.0990554	1.42715	0.426448
Dendrobium_GLEAN_10009998	0.506769	0	0	0	0	0	1.44937	1.25034	0.729421	0	0	0	0	8.71875
Dendrobium_GLEAN_10009999	0	0	0	0	0	0	0	0	0	0	0	0	0	0.40979
Dendrobium_GLEAN_10010000	0.0804703	0	0	0	0	0	0.376605	0.188092	0.189533	0	0	0	0	4.0194
Dendrobium_GLEAN_10010002	0	0	0	0	0	0	0.15263	1.82952	155.087	3.76336	2.34132	0	1.17418	0.244347
Dendrobium_GLEAN_10010006	68.0393	34.3043	29.6367	187.14	166.641	367.878	156.457	58.7519	95.3622	86.4183	58.3947	96.1271	32.8077	110.79
Dendrobium_GLEAN_10010014	1.7942	1.53684	1.231	1.17999	1.65057	1.71738	0.987879	1.35682	0	0	1.22209	0.979603	0.542835	0.790751
Dendrobium_GLEAN_10010015	2.94932	1.60174	1.23195	6.79474	5.59088	4.45983	6.69235	20.368	41.4689	16.9595	16.765	1.348	4.02218	18.4144
Dendrobium_GLEAN_10010030	0	0	0	0	0	0	0	0	0.213224	0	0	0	0	0.452182
Dendrobium_GLEAN_10010032	0.182633	0	0	0	0	0	0	0.213444	0	0	0	0	0	0
Dendrobium_GLEAN_10010035	0	0	0.184049	0	0	0.0941484	0	0	0	0	0	0	0	0
Dendrobium_GLEAN_10010042	1.1782	0.745931	1.14065	2.17637	1.54504	1.77826	10.6685	5.26842	8.92837	21.6745	15.778	1.12923	0.988026	10.3627
Dendrobium_GLEAN_10010043	0.581104	3.90542	2.55267	5.89366	4.63671	5.58341	113.543	156.057	1.36868	4.73651	7.7861	12.6654	619.858	1.14029
Dendrobium_GLEAN_10010054	16.1792	21.8371	20.1388	17.5271	16.165	16.4611	17.8716	11.3922	28.9944	6.82886	9.89073	5.82958	8.65744	23.3404
Dendrobium_GLEAN_10010060	0	0	0	0	0	0	1.46971	0.117445	0.414206	1.03077	0	0.233183	0	1.69406
Dendrobium_GLEAN_10010074	22.3578	22.0077	20.4739	49.2361	45.7882	51.815	85.6109	55.8225	81.7818	67.3223	112.576	44.805	81.0181	84.1788
Dendrobium_GLEAN_10010076	723.302	186.214	540.302	123.009	582.573	443.76	159.728	388.961	6.46889	11.6002	296.324	15730.4	684.499	12.5081
Dendrobium_GLEAN_10010085	0.317023	0	0.0840373	6.46858	6.19744	0.773793	144.288	81.5114	9.24025	2.03237	0	0	600.247	0.395873
Dendrobium_GLEAN_10010088	14.9751	11.5518	12.0837	26.7461	22.9357	25.7468	17.8516	12.7684	25.0113	21.9779	15.7586	14.4785	16.7728	22.8159
Dendrobium_GLEAN_10010101	3.057	6.08747	4.02179	8.29143	9.86531	5.52709	3.57673	4.1682	3.20009	3.91957	5.37521	3.02132	5.45944	3.60527
Dendrobium_GLEAN_10010102	0	0	0	0	0	0	0	0	0.100955	0.329742	0	0	0	0
Dendrobium_GLEAN_10010105	0	0	0	0.0896253	0	0	0	0	0	0	0	0	0	0
Dendrobium_GLEAN_10010110	17.3204	18.9426	18.2208	14.943	11.1215	14.4989	23.9352	18.3298	40.1526	28.153	22.5824	18.8295	19.9915	32.0169
Dendrobium_GLEAN_10010121	1.11443	2.59261	1.45436	1.24597	1.05338	1.20894	2.3069	1.50282	1.51433	1.97845	1.29043	1.39244	3.19663	9.52721
Dendrobium_GLEAN_10010122	5.6128	10.7487	8.06324	15.5871	15.5737	17.2843	26.6919	15.8703	26.653	43.6434	5.66058	3.78118	29.567	24.1918
Dendrobium_GLEAN_10010128	63.6698	74.7445	70.9305	11.8334	13.763	55.0761	272.534	113.453	11.7827	7.31534	4.97881	17.4603	7.97422	9.80915
Dendrobium_GLEAN_10010145	0	0.220897	0.627321	0.110243	0.440596	0.3209	0	0.345719	0.464488	0.884988	0	0.228804	0.633944	0.492518
Dendrobium_GLEAN_10010146	25.2716	17.5963	25.3478	22.5273	11.4448	16.6712	24.3737	15.7654	24.5329	22.1124	13.8404	7.52821	8.34333	23.6679
Dendrobium_GLEAN_10010148	0	0	0	0	0	0	0	0	0	0	0	0	0	0
Dendrobium_GLEAN_10010152	20.2835	13.3204	11.3892	7.07672	10.8203	3.95337	2.07584	5.09975	0.564703	2.58223	0.444193	0.333803	0.369946	23.2926
Dendrobium_GLEAN_10010154	23.7508	13.4117	15.1935	5.92532	12.279	61.112	20.8989	36.7044	9.24635	13.087	9.77328	161.464	9.33853	36.5211
Dendrobium_GLEAN_10010156	41.5921	41.9569	48.6606	40.3999	48.7709	41.8004	65.3036	102.919	91.6326	103.581	76.1183	59.2882	89.4176	79.2993
Dendrobium_GLEAN_10010162	28.2689	22.3374	20.639	33.2066	37.444	40.102	46.1063	42.2738	47.0945	34.5452	44.1559	39.8743	32.189	62.8511
Dendrobium_GLEAN_10010167	0	0	0	0	0	0	0	0.516759	0	0	0	0.256501	0	0
Dendrobium_GLEAN_10010176	0	0	0	0	0	0	0.117017	0	0	0	0	0	0	0
Dendrobium_GLEAN_10010178	0	0	0	0	0	0	0	0	0	0	0	0	0	0
Dendrobium_GLEAN_10010182	0	0	0	0	0	0	0	0	0	0.841529	0	0	0	0
Dendrobium_GLEAN_10010191	0	0	0	0	0	0	0	0	0.215078	0.117082	0	0	0	0
Dendrobium_GLEAN_10010196	0	0	0	0	0	0	0	0	0	0	0	0	0	0
Dendrobium_GLEAN_10010200	0.20195	0.904828	1.71307	1.35472	0	1.97168	0	0.708059	2.14044	0.258932	0.701525	1.64013	0.259673	0
Dendrobium_GLEAN_10010203	1.345	0.579446	3.07171	1.96646	1.96478	0.56118	1.69472	0.36275	2.43685	0.928583	0	0	0	0.904365
Dendrobium_GLEAN_10010204	0	0	0	0	0	0	0.129334	0	0.130179	0.283462	3.07194	1.66726	1.27923	0.690173
Dendrobium_GLEAN_10010218	0.600079	1.34432	0	0.447273	0.223445	0.21699	0	0	0	0.256466	0.694844	0.464145	0.514401	0
Dendrobium_GLEAN_10010223	0.587489	0.822571	0.622934	0.492626	0.328136	0.955968	0	0	0	0	0	0.170403	0	0
Dendrobium_GLEAN_10010224	1.43609	2.41287	1.52273	1.8063	1.80475	3.11575	0	0	0.211402	0	0	0	0	0
Dendrobium_GLEAN_10010225	1.43609	0.201073	0.190341	0.401399	0.601583	0.194734	0	0	0	0	0	0	0	0
Dendrobium_GLEAN_10010226	6.73165	11.4611	9.70739	8.27885	7.51979	10.0775	4.56815	1.25877	1.26841	1.20835	3.74147	5.93571	3.80854	4.20298
Dendrobium_GLEAN_10010228	10.3398	12.3057	13.1906	13.9085	9.74565	14.8972	5.10372	0.566447	0.761046	0.414291	3.74147	4.87353	1.45417	2.8244
Dendrobium_GLEAN_10010230	0	0	0	0	0	0	0	0	0	0	0	0	0	0
Dendrobium_GLEAN_10010233	0	0	0	0	0	0	0	0	0	0	0	0	0	0
Dendrobium_GLEAN_10010235	0	0	0	0	0	0	0	0	0	0	0	0	0	0
Dendrobium_GLEAN_10010236	0	0	0	0.0283255	0	0.0274836	0	0	0	0	0	0	0.0325766	0.0316364
Dendrobium_GLEAN_10010245	0.36421	0	0	0.135733	0.271234	0.131699	0	0	0	0.155658	0	0	0.156104	0.909592
Dendrobium_GLEAN_10010259	6.97523	6.43175	5.92502	8.18633	6.41431	9.11356	4.68925	5.40464	11.7089	5.48461	0.401607	1.16249	0.941495	11.5974
Dendrobium_GLEAN_10010263	61.6778	42.5801	44.1367	33.6821	31.2115	37.1141	33.8024	31.7655	23.9506	23.2734	21.5685	62.7384	34.0936	34.771
Dendrobium_GLEAN_10010273	4.20055	2.732	2.72986	5.30235	11.9579	3.67482	28.0613	5.85938	6.86169	13.8988	207.893	29.87	6.79507	22.1657
Dendrobium_GLEAN_10010290	8.77126	5.85885	7.84992	9.44672	8.09026	5.93604	7.90871	17.2105	0.379065	2.78575	14.629	3.64114	8.17424	0.80388
Dendrobium_GLEAN_10010300	0.242339	0	0	0	0	0	0.850621	0.188816	0.380523	0	0	0.0937217	0	1.81569
Dendrobium_GLEAN_10010301	3.87582	6.10138	3.66537	14.6395	11.3506	13.1249	9.98872	13.7115	39.2907	48.6869	17.709	18.4732	32.2591	7.06352
Dendrobium_GLEAN_10010304	3.38754	3.22527	2.15515	3.40865	3.78415	3.85857	1.58539	2.17747	5.38563	3.69187	2.54963	1.96513	1.96012	4.4416
Dendrobium_GLEAN_10010305	0	0	0	0	0	0	0	0	0	0	0	0	0	0.0468332
Dendrobium_GLEAN_10010315	12.3546	17.0214	14.5409	12.7078	12.1449	14.2064	9.10665	11.5511	10.9121	12.0388	12.0167	6.59359	13.9796	12.1876
Dendrobium_GLEAN_10010319	58.0511	40.1833	39.1452	25.0862	40.3659	51.653	421.26	510.741	87.5676	40.477	129.604	160.736	566.623	678.633
Dendrobium_GLEAN_10010327	11.3038	13.8339	12.4297	16.7727	14.7318	11.4298	6.28624	6.19767	14.3802	11.0936	7.99879	6.23358	6.54964	10.9786
Dendrobium_GLEAN_10010333	7.26549	2.46197	7.89804	4.98306	8.66175	7.35178	4.21464	3.28232	8.77194	6.26254	5.44362	6.87111	2.6692	4.72688
Dendrobium_GLEAN_10010339	0	0	0	0.0899687	0	0	0	0.282139	0.0947663	0.103176	0	0	0	0.100485
Dendrobium_GLEAN_10010342	0	0	0	0	0	0.125878	0.27153	0	0	0.148779	0	0	0	0
Dendrobium_GLEAN_10010343	2.41565	0.225484	0.498049	0	0.374788	0.291168	4.00399	1.72528	7.82321	0.34414	0	0	0.0862813	0.502746
Dendrobium_GLEAN_10010355	0.191806	0	0	0.107223	0	0	0.112208	0	0	0	2.7762	0	0	0.239512
Dendrobium_GLEAN_10010358	0.446867	0.500543	0.0947655	1.69869	0.399349	1.16343	1.67309	1.14896	1.15776	2.40641	2.27672	4.76983	2.9879	4.4641
Dendrobium_GLEAN_10010360	4.81313	2.20552	3.01571	2.56833	0.977573	1.77999	23.5496	9.71615	62.0926	41.0947	13.9331	2.03064	6.32954	32.7832
Dendrobium_GLEAN_10010371	1.6156	1.1516	1.71307	2.79155	2.46102	3.82387	0.68737	0.171651	0.172965	0	0	0	0.944267	1.46722
Dendrobium_GLEAN_10010382	19.7184	16.8402	17.3032	23.3129	23.3773	27.4554	30.2307	39.9977	34.2539	32.1597	34.8172	23.4034	39.829	24.6228
Dendrobium_GLEAN_10010383	25.5195	17.075	20.8331	37.2427	29.5164	37.4832	36.0675	45.6609	48.2712	39.6695	30.7263	17.0311	44.2841	39.4809
Dendrobium_GLEAN_10010395	0	0.297791	0.281897	0	0	0	0.93317	1.55355	0.313089	0	0	0	1.02555	0
Dendrobium_GLEAN_10010401	19.5326	14.727	18.9294	15.0753	18.2532	14.3539	6.24167	7.36382	4.45212	7.86324	7.05267	24.2214	7.1836	8.54986
Dendrobium_GLEAN_10010407	4.09554	5.88138	2.33834	5.75305	13.2559	6.37949	8.10925	5.52286	9.64626	9.02119	10.9438	5.23904	4.456	11.5397
Dendrobium_GLEAN_10010412	0	0	0.322752	0.340316	0.170013	0	1.06841	0.35574	0.179232	0	0.881143	3.35496	0	1.14029
Dendrobium_GLEAN_10010420	0	0	0	0	0	0	0	0	0	0	0	0	0	0
Dendrobium_GLEAN_10010421	0	0	0	0	0	0	0	0	0	0	0	0	0	0
Dendrobium_GLEAN_10010430	67.9143	64.7179	72.1622	142.41	157.189	122.277	8.39673	19.5231	36.3609	59.9402	22.4651	27.4018	20.8541	28.3531
Dendrobium_GLEAN_10010437	20.4402	25.626	20.2815	16.3534	18.4342	15.8674	12.5061	20.6012	10.8211	16.5901	34.9594	33.5055	17.361	17.7966
Dendrobium_GLEAN_10010443	5.78337	6.64852	6.45504	14.2082	9.69072	11.1443	26.9774	20.8108	30.2902	25.7581	37.3605	17.2163	24.2663	45.6114
Dendrobium_GLEAN_10010445	91.6233	102.012	109.891	97.9264	114.235	109.243	25.3246	18.5435	12.205	24.9298	0.212398	0	13.0903	28.2881
Dendrobium_GLEAN_10010459	5.12007	3.8624	4.32102	3.85523	6.41988	1.58694	57.0936	18.4401	20.181	23.0437	2.05688	2.54587	2.28409	73.591
Dendrobium_GLEAN_10010460	6.68744	3.8624	4.9858	4.43935	3.38503	2.72047	38.8775	15.1428	24.4879	24.2494	1.20993	1.93971	0.940509	58.8467
Dendrobium_GLEAN_10010464	4.98319	5.30779	4.76517	13.843	11.0649	19.169	46.5716	44.1972	27.6142	9.72107	5.69934	2.19912	9.47373	9.73476
Dendrobium_GLEAN_10010466	50.6368	44.1506	54.3019	25.7335	30.8538	33.0835	49.8202	30.9348	16.9411	34.6756	46.6402	99.4733	40.3241	40.5973
Dendrobium_GLEAN_10010485	0	0.121894	0	0	0	0	0	0	0	0	0	0	0	0
Dendrobium_GLEAN_10010487	0	0	0	0	0	0	0	0	0	0	0	0	0	0.0843298
Dendrobium_GLEAN_10010489	17.7861	16.9553	24.2762	17.77	21.7708	31.4048	50.2539	59.4855	43.4516	40.9999	76.026	59.9312	114.593	69.465
Dendrobium_GLEAN_10010491	38.1905	67.8197	49.4983	31.9665	33.6804	36.0894	17.6622	24.1146	18.1157	51.491	6.26988	8.28119	30.6983	9.01539
Dendrobium_GLEAN_10010495	48.8888	36.771	39.4869	35.9134	58.9501	50.3544	12.1835	27.0213	45.5189	50.4634	30.6549	20.8865	41.0764	28.8713
Dendrobium_GLEAN_10010503	0	0	0	0	0	0	0	0	0	0	0	0	0	0
Dendrobium_GLEAN_10010506	111.686	133.417	126.644	147.352	119.933	131.148	43.9794	35.4737	90.9127	74.6419	70.9456	62.7998	38.9684	106.784
Dendrobium_GLEAN_10010513	0	0	0	0	0	0	0	0	0	0	0	0	0	0
Dendrobium_GLEAN_10010515	60.2791	77.2222	61.5253	333.654	268.683	474.987	44.2878	60.7411	38.0093	61.9213	38.0594	3.44176	63.4718	11.8538
Dendrobium_GLEAN_10010517	1.11378	1.15845	0.927912	1.51209	2.04402	2.15757	19.2678	9.76263	14.8966	9.89434	31.4127	9.87627	8.38824	20.4647
Dendrobium_GLEAN_10010519	7.90012	12.5182	11.0328	13.7875	12.6995	13.5867	11.7231	9.9085	9.53053	12.5998	10.0402	5.14179	8.4239	13.4742
Dendrobium_GLEAN_10010520	3.59258	4.84956	3.61397	5.56149	4.73351	4.09711	6.79004	6.02886	5.20716	6.3779	10.1331	11.5426	8.40977	5.9815
Dendrobium_GLEAN_10010523	5.0252	7.36074	3.68888	4.89805	3.31055	6.98893	34.0712	23.3413	9.86325	7.92999	10.2948	0.597979	7.62133	20.9169
Dendrobium_GLEAN_10010540	0	0	0	0	0	0	0	0	0	0	0	0	0	0
Dendrobium_GLEAN_10010547	66.9575	48.8607	51.0114	42.5483	48.7282	54.5256	35.9151	20.1404	28.962	24.3971	27.0217	36.239	21.928	27.1232
Dendrobium_GLEAN_10010551	0.0507313	0.170475	0.053792	0.96423	1.24676	0.990605	4.92657	4.32817	0.119488	0.520366	0.8224	4.12013	2.80497	0.316746
Dendrobium_GLEAN_10010553	4.40617	2.63223	3.2704	4.35153	4.84001	7.0901	6.4441	7.29516	15.3074	8.47414	3.8265	1.87443	5.57117	4.30996
Dendrobium_GLEAN_10010554	92.1022	55.9213	60.4208	122.029	77.1161	122.51	112.192	88.1244	168.475	77.0344	181.001	87.2841	75.9268	136.722
Dendrobium_GLEAN_10010556	22.5585	12.1984	15.6714	24.7864	22.81	23.6278	70.9901	49.0921	71.9118	34.1598	74.7601	60.6935	44.2599	64.3522
Dendrobium_GLEAN_10010560	0.224628	0.125805	0.238181	0	0	0	3.67945	0.525049	0	0.432015	0.390153	4.95171	9.96479	0.280498
Dendrobium_GLEAN_10010568	9.9815	8.85118	6.61482	6.9748	6.27195	6.09075	0.243302	0.24303	0.489782	1.06649	4.09339	4.10148	0	0
Dendrobium_GLEAN_10010586	0	0	0	0	0	0	0.717474	0.179168	1.71513	0.393123	2.84024	0.177866	0.0985622	1.53148
Dendrobium_GLEAN_10010590	0.093972	0	0.0498208	0	0.314923	0.101941	0.219897	0.658954	0.110667	0.120487	0.163218	0.163541	0.362497	0.352035
Dendrobium_GLEAN_10010595	4.81313	0.653487	0.77326	0.652273	0.488786	0.158222	105.291	6.13651	112.334	2.8051	4.89769	0	1.31279	55.5493
Dendrobium_GLEAN_10010606	12.2923	12.6746	12.1708	23.4818	21.0974	21.5476	8.00067	7.4209	12.4629	24.0064	14.6106	12.1838	10.2581	8.64054
Dendrobium_GLEAN_10010608	9.08715	11.0213	9.85873	9.04959	9.57965	8.02986	8.09728	5.80243	15.5916	15.5478	9.9299	7.92472	7.003	12.7
Dendrobium_GLEAN_10010609	203.05	236.053	212.055	216.908	228.494	218.108	253.982	156.179	196.782	274.858	220.772	310.006	137.502	203.767
Dendrobium_GLEAN_10010610	250.088	305.832	136.919	209.162	255.472	138.391	114.221	100.002	183.673	199.972	160.779	158.841	94.021	165.616
Dendrobium_GLEAN_10010611	3.96278	4.88265	3.78168	4.65206	5.09076	6.01839	12.2867	1.15783	3.03341	2.28642	2.2943	1.60918	1.52864	0.989682
Dendrobium_GLEAN_10010612	0	0	0	0.0372728	0.0372409	0.0361649	0.156022	1.05197	0.235562	0.128233	0.0772049	0	0.171467	0.083259
Dendrobium_GLEAN_10010616	2.79519	3.73973	1.81123	4.08002	1.82143	5.13796	2.54365	3.49362	2.46883	3.23545	2.96689	2.88268	3.84374	3.82976
Dendrobium_GLEAN_10010619	0.860181	0.0802919	0.228019	0.240428	0.160148	0.0777608	10.3997	0.418875	19.1625	6.52544	1.24503	0.41583	10.5996	26.4951
Dendrobium_GLEAN_10010631	0	0	0	0	0.108619	0	1.13766	1.47731	1.14509	0.872696	0.337772	0	3.37575	20.7627
Dendrobium_GLEAN_10010634	0.140958	0	0.149462	0.157596	0	0.152912	2.47384	0.494216	0.166	0.722924	0	0	0.362497	2.64026
Dendrobium_GLEAN_10010640	0	0	0	0.0483165	0	0.234402	0	0	0	0	0	0	0	0
Dendrobium_GLEAN_10010642	31.8598	21.1772	25.525	12.892	12.5464	10.6	31.7572	33.7782	10.5373	16.0805	7.62966	5.64669	24.7435	24.4033
Dendrobium_GLEAN_10010643	0.805415	0.624571	0.262772	0.484876	0.415252	0.739301	0.0724882	0	0.87554	1.90647	0.286956	0	2.23059	0.464187
Dendrobium_GLEAN_10010652	0	0	0	0	0	0	0	0	0	0	0	0	0	0
Dendrobium_GLEAN_10010654	9.49806	11.6878	7.09232	10.7687	8.6674	5.22434	56.0338	52.688	25.5217	39.7931	48.794	37.8707	39.219	41.2609
Dendrobium_GLEAN_10010656	305.296	370.386	349.459	525.711	584.948	769.64	226.174	269.516	204.303	365.372	332.205	182.172	298.795	135.434
Dendrobium_GLEAN_10010657	0	0	0	0.14585	0.145725	0	0.305261	1.06722	0.460882	0.334521	0	0.151352	1.00644	0.488694
Dendrobium_GLEAN_10010658	1.00013	0.611052	0.578439	1.11818	0.914094	1.57811	1.4893	1.16886	4.28294	1.51548	1.05279	1.05488	1.87055	5.67675
Dendrobium_GLEAN_10010663	6.77138	6.94196	5.84128	4.87601	5.76928	4.98009	100.845	70.0166	108.803	71.6633	17.2762	24.1013	38.5168	102.04
Dendrobium_GLEAN_10010666	0.20391	1.82722	0.432425	0.227979	0	0.221203	4.05582	3.33636	5.76326	6.53615	6.13892	6.86079	10.4878	3.05552
Dendrobium_GLEAN_10010671	8.51658	7.19509	16.6068	7.90797	6.85309	8.84736	6.50226	5.56715	6.62973	15.5466	0.167145	0	9.00201	3.8754
Dendrobium_GLEAN_10010677	15.6755	3.08644	4.35009	2.0538	2.25725	2.19204	19.5585	14.241	29.7096	3.29742	1.98527	16.9792	4.48788	43.5071
Dendrobium_GLEAN_10010678	5.85654	1.80966	1.07067	0.677361	0.451187	1.53353	5.0801	4.24836	10.5833	1.42413	1.63689	5.74045	2.20722	16.5177
Dendrobium_GLEAN_10010679	19.2412	28.3824	28.0648	20.3509	22.9067	33.2694	28.9597	51.7843	56.0105	26.7552	10.7215	18.4984	52.0374	19.966
Dendrobium_GLEAN_10010688	0.308864	0.115321	0.109166	0	0.115009	0	0	0	0	0	0	0	0	0
Dendrobium_GLEAN_10010697	25.7331	32.2151	34.3077	43.1558	41.8507	41.8731	24.1307	21.4502	71.7509	55.5561	9.64018	6.14679	23.3566	35.205
Dendrobium_GLEAN_10010699	0	0	0	0	0	0	5.38047	14.7597	0.16166	0	0	0	2417.22	0
Dendrobium_GLEAN_10010700	0.320653	0.269376	0.0849996	0.896253	0.716389	0.521769	0.375168	0.281062	0.0944046	0.616693	0	0	0.412306	0.300304
Dendrobium_GLEAN_10010703	0	0	0	0	0	0	0	0	0	0	0	0	0	0
Dendrobium_GLEAN_10010706	34.7002	26.3895	34.2763	23.2776	22.2377	23.1802	3.84628	8.11087	5.16188	3.74663	0	0	4.6967	3.42086
Dendrobium_GLEAN_10010707	47.489	49.7165	48.16	66.5126	59.6367	69.0251	57.6206	40.3861	45.9346	42.3169	51.9935	63.1398	32.7265	33.8491
Dendrobium_GLEAN_10010708	15.6403	16.2676	16.347	18.4857	15.35	17.5727	39.7359	9.92287	50.6521	66.4629	37.1261	16.2019	26.2878	87.3289
Dendrobium_GLEAN_10010709	6.44921	6.52066	6.35418	8.10379	7.77808	7.80101	13.7558	7.47054	19.6931	15.2207	6.27814	7.54867	6.38458	23.3046
Dendrobium_GLEAN_10010710	0.0640328	0.430345	0.067896	0.143182	0.643767	0.625168	3.29644	1.0477	2.94093	2.46301	1.85362	1.26296	0.576348	3.67812
Dendrobium_GLEAN_10010725	10.2315	13.4942	11.7593	10.6162	10.8812	8.88998	11.3968	5.93579	12.4826	12.269	10.029	6.03497	7.50869	14.3695
Dendrobium_GLEAN_10010726	4.0218	5.50597	5.44901	2.74787	5.24145	4.84764	8.62686	7.05046	3.42066	7.16195	4.65693	4.66614	5.45867	9.2072
Dendrobium_GLEAN_10010728	0.60199	0.74922	0.709232	1.86957	1.1955	1.66889	0.469557	0.859894	0.157541	0	0.309803	1.55208	0.258019	0.334097
Dendrobium_GLEAN_10010734	3.78916	2.18278	1.7219	3.51017	3.86998	8.10356	0.886672	10.2486	0	0	6.644	1.00485	5.28984	2.56858
Dendrobium_GLEAN_10010736	0.287709	0.515628	0.549121	0.579004	0.385672	0.561795	1.14452	1.21049	1.62634	1.03289	1.73235	1.13493	1.77574	4.74234
Dendrobium_GLEAN_10010750	0	0	0	0	0	0	0	0	0	0	0	0	0	0
Dendrobium_GLEAN_10010756	1.29248	1.08579	0.734172	0.774126	1.4438	0.450671	2.05229	2.37368	10.9808	2.18982	1.33624	7.49773	5.57927	11.2976
Dendrobium_GLEAN_10010757	22.2242	38.6518	30.8684	53.0333	53.5944	40.3779	24.9308	15.5445	38	66.8655	55.0431	32.9101	26.2643	32.7938
Dendrobium_GLEAN_10010758	1.6234	1.30697	0.699296	2.26878	2.66353	2.91678	4.21429	2.60876	4.4808	5.59393	3.34834	1.41262	2.08742	7.15846
Dendrobium_GLEAN_10010764	0	0	0	0	0	0	0	0	0	0	0	0	0	0
Dendrobium_GLEAN_10010775	39.0736	39.1694	38.3223	43.5666	50.4368	47.8231	10.977	3.55108	111.805	59.9408	79.6866	82.1325	3.4957	7.85466
Dendrobium_GLEAN_10010777	61.2834	48.3012	46.2611	39.4767	35.816	30.1584	7.36017	26.5619	37.0412	28.3599	26.6693	16.5982	26.2232	32.9416
Dendrobium_GLEAN_10010781	18.1789	3.95387	2.61999	0.394653	0.197157	2.29754	42.3325	21.8646	154.432	2.48923	1.02183	1.22862	0.226941	167.057
Dendrobium_GLEAN_10010782	32.2147	5.48339	5.02328	1.05933	0.705616	1.71308	40.2783	25.4688	182.808	2.02473	2.01139	0.549646	0.812212	186.938
Dendrobium_GLEAN_10010784	0.0585035	0	0	0.065409	0.065353	0	10.952	2.94006	2.68698	103.665	57.2424	0.271506	9.17754	0.219164
Dendrobium_GLEAN_10010788	10.8072	10.5522	9.16741	21.886	19.0427	26.1904	20.9948	22.2106	43.3205	23.7916	25.264	12.3021	19.1402	23.5275
Dendrobium_GLEAN_10010801	2.75949	2.40407	2.60086	0.1714	0.171254	0.166306	3.04926	3.76253	2.7081	0.393123	0	1.24506	1.57699	2.29722
Dendrobium_GLEAN_10010805	15.6725	13.8123	15.184	15.9214	14.7525	8.88918	6.05029	2.51039	2.15486	2.44808	30.86	28.6135	3.06887	4.86781
Dendrobium_GLEAN_10010822	12.8405	11.93	10.3434	11.7966	10.0074	12.0938	8.85111	4.42062	6.44725	10.3376	5.41715	8.43051	6.27154	6.96061
Dendrobium_GLEAN_10010830	50.4825	54.5622	41.7225	45.2662	53.5663	46.6658	42.9296	60.0343	72.712	85.9779	20.5105	47.7077	23.7523	81.5236
Dendrobium_GLEAN_10010831	0	0	0	0	0	0	0	0	0	0	0	0	0	0
Dendrobium_GLEAN_10010832	5.22291	5.66355	4.77212	4.28637	3.66202	3.13429	3.12044	5.13	4.12233	6.34041	3.73157	1.61162	4.14378	4.78739
Dendrobium_GLEAN_10010835	1.36974	0.255712	0	0.255237	0.510038	0.371477	11.619	1.06722	3.22617	4.24423	1.05737	0.132433	4.54993	11.8305
Dendrobium_GLEAN_10010836	879.833	826.462	907.256	973.731	881.09	1009.18	767.654	1001.85	633.405	446.376	492.471	609.191	917.618	639.13
Dendrobium_GLEAN_10010852	8.96535	6.03939	7.3125	3.64494	4.55228	2.85649	5.79494	6.74101	4.7253	4.01924	14.2288	16.8755	5.80428	8.22027
Dendrobium_GLEAN_10010855	7.96656	1.78469	2.53416	7.20649	9.06109	12.1776	359.536	313.682	72.4962	5.01435	66.4175	10.6713	182.151	222.202
Dendrobium_GLEAN_10010874	14.6467	12.7946	11.5745	7.31233	8.18074	5.39619	5.38892	8.23585	5.74957	5.49208	4.05326	24.3142	7.58064	16.8517
Dendrobium_GLEAN_10010877	0	0	0	0	0	0	0	0	0	0	0	0	0	0
Dendrobium_GLEAN_10010903	120.681	75.1545	86.4312	49.883	47.3039	58.1298	47.0217	51.6131	33.4243	35.5171	70.0666	315.199	39.7062	63.7944
Dendrobium_GLEAN_10010904	6.93669	6.90657	7.25304	6.03203	5.81162	5.85275	3.26895	3.2653	6.01331	6.67047	5.35476	3.24157	3.46866	5.41374
Dendrobium_GLEAN_10010920	0.865864	0.323289	0.306034	1.06736	0.694428	0.939294	7.71493	2.3612	6.51032	5.66475	7.22388	1.8031	2.96895	7.59628
Dendrobium_GLEAN_10010922	0	0.201073	0	0	0	0	0.21003	0	0.422803	0	0	0	0	0
Dendrobium_GLEAN_10010952	0	0	0	0	0	0	1.28582	4.28129	2.30084	0.782817	4.38317	9.06703	8.32163	4.11696
Dendrobium_GLEAN_10010960	0	0	0	0	0	0	0	0	0	0	0	0	0	0
[truncated: 33,098 more rows]
